# Supplementary material for: Plant-DTI: Extending the landscape of TF protein and DNA interaction in plants by a machine learning-based approach
Source: Front Plant Sci. 2022 Aug 23;13:970018. doi: 10.3389/fpls.2022.970018 (PMC9445498; doi:10.3389/fpls.2022.970018)
Supplement: Supplementary file 2 [file Data_Sheet_2.XLSX]

## Sheet: Readme
Data Description
Plant DBD-TFBS interactions were retrieved from CIS-BP database version 1.02 (http://cisbp.ccbr.utoronto.ca/) as MySQL tables in bulk download (http://cisbp.ccbr.utoronto.ca/bulk.php).
We aimed to construct the model for plant species thus, DBD-TFBS interactions were filtered only for Kingdom of Plants.
Table	Description	Number of TFBSs	Number of TFs
Table A	All plant DBD-TFBS interactions datasets retrieved from CIS-BP database version 1.02	719	611
Table B	Positive data of plant DBD-TFBS interactions datasets retrieved from CIS-BP database version 1.02 used in Plant-DTI	343	325
Table C	Plant DBD-TFBS interactions datasets retrieved from CIS-BP database version 1.02 used as training and test datasets in Plant-DTI	336	318
Column Name	Description
motif_ID	ID of TF Binding Sites (TFBSs)
TF_ID	ID of Transcription Factors (TFs)
TF_Name	Name of Transcription Factors (TFs)
Pfam_Name	Name of DNA Binding Domain (DBD) in Pfam
Pfam_DBID	ID of DNA Binding Domain (DBD) in Pfam
Inter_DBID	ID of DNA Binding Domain (DBD) in Interpro
TF_ID	Name of Transcription Factor (TF)
Family_Name	TF family name
experiment	Type of experiments i.e. PBM, ChIP-chip, ChIP-seq, SELEX, Transfac
Species	Plant species
Kingdom	Kingdom of organisms in this work, we selected only Plants
type	D: Direct (DBD-TFBS interaction determined directly from experiment)
IUPAC	TFBS sequence in IUPAC format
DBD_seq (ProtFeature_Sequence)	DNA Binding Domain (DBD) sequence
len_TFBS	length of TF Binding Sites (TFBSs)

## Sheet: Table A
motif_ID	TF_ID	TF_Name	Pfam_Name	Pfam_DBID	Inter_DBID	Family_Name	experiment	Species	Kingdom	type	IUPAC	DBD_seq (ProtFeature_Sequence)	len_TFBS		TF_ID (611)		motif_ID (719)
M0004_1.02	T000535_1.02	PK19363.1	AP2	PF00847	IPR001471	AP2	PBM	Cannabis_sativa	Plants	D	CGCCGYCD	HYRGVRKRPWGRYAAEIRDPTKKSRVWLGTFDTAEEAAKAYDSAAREFRGA	8		T116575_1.02		M1314_1.02
M0005_1.02	T000577_1.02	ORA59	AP2	PF00847	IPR001471	AP2	PBM	Arabidopsis_thaliana	Plants	D	VGCCGCCD	KSYRGVRKRPWGKFAAEIRDSTRKGIRVWLGTFDTAEAAALAYDQAAFALKGS	8		T116744_1.02		M1315_1.02
M0006_1.02	T000582_1.02	WIN1	AP2	PF00847	IPR001471	AP2	PBM	Arabidopsis_thaliana	Plants	D	VCRCCGCNNN	KKFRGVRQRHWGSWVAEIRHPLLKRRIWLGTFETAEEAARAYDEAAVLMSGR	10		T116747_1.02		M1316_1.02
M0007_1.02	T000588_1.02	AT1G22985	AP2	PF00847	IPR001471	AP2	PBM	Arabidopsis_thaliana	Plants	D	NNGCCGNNN	KKFRGVRQRPWGKWAAEIRCGRVKGRPERIWLGTFETAEEAALAYDNAAIQLIGP	9		T116752_1.02		M1317_1.02
M0008_1.02	T000590_1.02	TEM1	AP2	PF00847	IPR001471	AP2	PBM	Arabidopsis_thaliana	Plants	D	WATGTTGY	SKYKGVVPQPNGRWGAQIYEKHQRVWLGTFNEEEEAASSYDIAVRRFRGR	8		T116756_1.02		M1318_1.02
M0009_1.02	T000593_1.02	ERF11	AP2	PF00847	IPR001471	AP2	PBM	Arabidopsis_thaliana	Plants	D	NHGCCGNHNN	VRYRGVRKRPWGRYAAEIRDPFKKSRVWLGTFDTPEEAARAYDKRAIEFRGA	10		T116759_1.02		M1319_1.02
M0010_1.02	T000596_1.02	RAP2.6	AP2	PF00847	IPR001471	AP2	PBM	Arabidopsis_thaliana	Plants	D	NBGCYGNH	KKYRGVRQRPWGKWAAEIRDPHKATRVWLGTFETAEAAARAYDAAALRFRGS	8		T116761_1.02		M1320_1.02
M0011_1.02	T000600_1.02	ERF3	AP2	PF00847	IPR001471	AP2	PBM	Arabidopsis_thaliana	Plants	D	CGCCGSCR	RFRGVRKRPWGRFAAEIRDPWKKARVWLGTFDSAEEAARAYDSAARNLRGP	8		T116785_1.02		M1321_1.02
M0012_1.02	T000602_1.02	ATERF-8	AP2	PF00847	IPR001471	AP2	PBM	Arabidopsis_thaliana	Plants	D	MGCCGNMNNN	RYRGVRKRPWGRYAAEIRDPVKKTRVWLGTFDTAQQAARAYDAAARDFRGV	10		T116796_1.02		M1322_1.02
M0013_1.02	T000607_1.02	TEM2	AP2	PF00847	IPR001471	AP2	PBM	Arabidopsis_thaliana	Plants	D	DATGTTGY	SKYKGVVPQPNGRWGAQIYEKHQRVWLGTFNEQEEAARSYDIAACRFRGR	8		T116800_1.02		M1323_1.02
M0014_1.02	T000613_1.02	ORA47	AP2	PF00847	IPR001471	AP2	PBM	Arabidopsis_thaliana	Plants	D	NRCCGNCHN	SKYKGVRKRKWGKWVSEIRLPHSRERIWLGSYDTPEKAARAFDAAQFCLRGG	9		T116801_1.02		M1324_1.02
M0015_1.02	T000614_1.02	AT1G75490	AP2	PF00847	IPR001471	AP2	PBM	Arabidopsis_thaliana	Plants	D	NNRCCGHNN	CTYKGVRQRTWGKWVAEIREPNRGARLWLGTFDTSREAALAYDSAARKLYGP	9		T116847_1.02		M1325_1.02
M0016_1.02	T000617_1.02	RAP2.4	AP2	PF00847	IPR001471	AP2	PBM	Arabidopsis_thaliana	Plants	D	NRCCGHCMNN	KLYRGVRQRHWGKWVAEIRLPRNRTRLWLGTFDTAEEAALAYDKAAYKLRGD	10		T116872_1.02		M1326_1.02
M0017_1.02	T000626_1.02	ATERF15	AP2	PF00847	IPR001471	AP2	PBM	Arabidopsis_thaliana	Plants	D	NGSCGSCB	RSYRGVRKRPWGKFAAEIRDSTRNGIRVWLGTFDKAEEAALAYDQAAFATKGS	8		T116876_1.02		M1327_1.02
M0018_1.02	T000627_1.02	AT2G33710	AP2	PF00847	IPR001471	AP2	PBM	Arabidopsis_thaliana	Plants	D	NSMGCCGHMN	RNYRGVRQRPWGKWAAEIRDPNKAARVWLGTFDTAEEAALAYDKAAFEFRGH	10		T116881_1.02		M1328_1.02
M0019_1.02	T000629_1.02	HRD	AP2	PF00847	IPR001471	AP2	PBM	Arabidopsis_thaliana	Plants	D	NNRCCGHCN	PLYRGVRQRKNSNKWVSEIREPRKPNRIWLGTFSTPEMAAIAYDVAALALKGS	9		T116896_1.02		M1329_1.02
M0020_1.02	T000636_1.02	ATERF13	AP2	PF00847	IPR001471	AP2	PBM	Arabidopsis_thaliana	Plants	D	VGCCGSCD	QYRGVRRRPWGKFAAEIRDPKKNGARVWLGTYETPEDAAVAYDRAAFQLRGS	8		T116900_1.02		M1330_1.02
M0021_1.02	T000641_1.02	RAP2.2	AP2	PF00847	IPR001471	AP2	PBM	Arabidopsis_thaliana	Plants	D	NNRBYGNN	NQYRGIRQRPWGKWAAEIRDPRKGSREWLGTFDTAEEAARAYDAAARRIRGT	8		T116923_1.02		M1331_1.02
M0022_1.02	T000642_1.02	ATERF-4	AP2	PF00847	IPR001471	AP2	PBM	Arabidopsis_thaliana	Plants	D	VCGCCGCC	RYRGVRKRPWGRYAAEIRDPGKKTRVWLGTFDTAEEAARAYDTAARDFRGA	8		T116927_1.02		M1332_1.02
M0023_1.02	T000645_1.02	ATERF-7	AP2	PF00847	IPR001471	AP2	PBM	Arabidopsis_thaliana	Plants	D	NGCCGNMNNN	PRYRGVRKRPWGRFAAEIRDPLKKSRVWLGTFDSAVDAARAYDTAARNLRGP	10		T116928_1.02		M1333_1.02
M0024_1.02	T000648_1.02	AT3G23230	AP2	PF00847	IPR001471	AP2	PBM	Arabidopsis_thaliana	Plants	D	NNGCCGNC	ARFRGVRRRPWGKFAAEIRDPSRNGARLWLGTFETAEEAARAYDRAAFNLRGH	8		T116934_1.02		M1334_1.02
M0025_1.02	T000649_1.02	ERF1	AP2	PF00847	IPR001471	AP2	PBM	Arabidopsis_thaliana	Plants	D	NMGCCGCCRN	KSYRGVRRRPWGKFAAEIRDSTRNGIRVWLGTFESAEEAALAYDQAAFSMRGS	10		T116944_1.02		M1335_1.02
M0026_1.02	T000661_1.02	AT4G16750	AP2	PF00847	IPR001471	AP2	PBM	Arabidopsis_thaliana	Plants	D	NHGTCGGYNN	PNFRGVRMRQWGKWVSEIREPRKKSRIWLGTFSTPEMAARAHDVAALAIKGG	10		T116952_1.02		M1336_1.02
M0027_1.02	T000662_1.02	ATERF6	AP2	PF00847	IPR001471	AP2	PBM	Arabidopsis_thaliana	Plants	D	NBGCCGGCNN	RHYRGVRMRPWGKFAAEIRDPTRRGTRVWLGTFETAIEAARAYDKEAFRLRGS	10		T116953_1.02		M1337_1.02
M0028_1.02	T000663_1.02	ATERF-1	AP2	PF00847	IPR001471	AP2	PBM	Arabidopsis_thaliana	Plants	D	NMGCCRNCN	KHYRGVRQRPWGKFAAEIRDPAKNGARVWLGTFETAEDAALAYDRAAFRMRGS	9		T116956_1.02		M1338_1.02
M0029_1.02	T000665_1.02	CRF2	AP2	PF00847	IPR001471	AP2	PBM	Arabidopsis_thaliana	Plants	D	SCGCCGCC	KKFRGVRQRPWGKWAAEIRDPLKRVRLWLGTYNTAEEAAMVYDDAAIQLRGP	8		T116962_1.02		M1339_1.02
M0030_1.02	T000666_1.02	FTQ4	AP2	PF00847	IPR001471	AP2	PBM	Arabidopsis_thaliana	Plants	D	ATGTCGGY	PIYRGVRQRNSGKWVCELREPNKKTRIWLGTFQTAEMAARAHDVAAIALRGR	8		T116971_1.02		M1340_1.02
M0031_1.02	T000667_1.02	ATCBF3	AP2	PF00847	IPR001471	AP2	PBM	Arabidopsis_thaliana	Plants	D	NNNGTCGGYN	PIYRGVRRRNSGKWVCEVREPNKKTRIWLGTFQTAEMAARAHDVAALALRGR	10		T116976_1.02		M1341_1.02
M0032_1.02	T000667_1.02	ATCBF3	AP2	PF00847	IPR001471	AP2	PBM	Arabidopsis_thaliana	Plants	D	WNGTCGGYNN	PIYRGVRRRNSGKWVCEVREPNKKTRIWLGTFQTAEMAARAHDVAALALRGR	10		T116983_1.02		M1342_1.02
M0033_1.02	T000669_1.02	CRF4	AP2	PF00847	IPR001471	AP2	PBM	Arabidopsis_thaliana	Plants	D	SCGCCGCC	KKYRGVRQRPWGKWAAEIRDPEQRRRIWLGTFATAEEAAIVYDNAAIKLRGP	8		T116988_1.02		M1343_1.02
M0034_1.02	T000672_1.02	AT4G32800	AP2	PF00847	IPR001471	AP2	PBM	Arabidopsis_thaliana	Plants	D	TGTCGGYR	PVYRGVRMRSWGKWVSEIREPRKKSRIWLGTFPTAEMAMRAHDVAAMSIKGT	8		T116997_1.02		M1344_1.02
M0035_1.02	T000680_1.02	AT5G07580	AP2	PF00847	IPR001471	AP2	PBM	Arabidopsis_thaliana	Plants	D	NGBYGBNNN	RHYRGVRRRPWGKFAAEIRDPAKKGSRIWLGTFESDVDAARAYDCAAFKLRGR	9		T117010_1.02		M1345_1.02
M0036_1.02	T000684_1.02	Rap2.6L	AP2	PF00847	IPR001471	AP2	PBM	Arabidopsis_thaliana	Plants	D	NNGCCGHHNN	RHYRGVRQRPWGKWAAEIRDPKKAARVWLGTFETAEEAALAYDRAALKFKGT	10		T117025_1.02		M1346_1.02
M0037_1.02	T000694_1.02	AT5G43410	AP2	PF00847	IPR001471	AP2	PBM	Arabidopsis_thaliana	Plants	D	NVGCCGNCNN	GKYRGVRRRPWGKYAAEIRDSRKHGERVWLGTFDTAEEAARAYDQAAYSMRGQ	10		T119724_1.02		M1361_1.02
M0038_1.02	T000696_1.02	ERF2	AP2	PF00847	IPR001471	AP2	PBM	Arabidopsis_thaliana	Plants	D	NNNGCCGNCN	KHYRGVRQRPWGKFAAEIRDPAKNGARVWLGTFETAEDAALAYDIAAFRMRGS	10		T119745_1.02		M1362_1.02
M0039_1.02	T000697_1.02	ERF5	AP2	PF00847	IPR001471	AP2	PBM	Arabidopsis_thaliana	Plants	D	NNNGSMRNMN	KHYRGVRQRPWGKFAAEIRDPNKRGSRVWLGTFDTAIEAARAYDEAAFRLRGS	10		T116429_1.02		M1305_1.02
M0040_1.02	T000699_1.02	AT5G51190	AP2	PF00847	IPR001471	AP2	PBM	Arabidopsis_thaliana	Plants	D	KGCCGGCG	RHYRGVRRRPWGKYAAEIRDPNKKGVRVWLGTFDTAMEAARGYDKAAFKLRGS	8		T116443_1.02		M1306_1.02
M0041_1.02	T000702_1.02	CRF3	AP2	PF00847	IPR001471	AP2	PBM	Arabidopsis_thaliana	Plants	D	NNGCCRNNN	KKFRGVRQRPWGKWAAEIRDPEQRRRIWLGTFETAEEAAVVYDNAAIRLRGP	9		T116455_1.02		M1307_1.02
M0042_1.02	T001243_1.02	LOC_Os02g45450	AP2	PF00847	IPR001471	AP2	PBM	Oryza_sativa	Plants	D	NYGCCGACAN	PVFKGVRRRNPGRWVCEVREPHGKQRIWLGTFETAEMAARAHDVAALALRGR	10		T116478_1.02		M1308_1.02
M0043_1.02	T001297_1.02	LOC_Os05g41760	AP2	PF00847	IPR001471	AP2	PBM	Oryza_sativa	Plants	D	CGSCGCCR	AHYRGVRKRPWGRYAAEIRDPWKKTRVWLGTYDTPVEAALAYDRAAVALRGV	8		T116505_1.02		M1309_1.02
M0044_1.02	T001338_1.02	LOC_Os08g36920	AP2	PF00847	IPR001471	AP2	PBM	Oryza_sativa	Plants	D	NNNGSCGHNN	NKYRGVRQRPWGKWAAEIRDPRRAVRKWLGTFDTAEEAARAYDRAAVEFRGP	10		T116514_1.02		M1310_1.02
M0072_1.02	T002771_1.02	estExt_fgenesh1_pg.C_4800009	AP2	PF00847	IPR001471	AP2	PBM	Physcomitrella_patens	Plants	D	KGTCGGTK	KVYKGVRKRTWGKWVSEIREPNKRSRIWLGSFPTAEMAAKAYDAAAVCLRGQ	8		T116543_1.02		M1311_1.02
M0073_1.02	T002795_1.02	estExt_gwp_gw1.C_550163	AP2	PF00847	IPR001471	AP2	PBM	Physcomitrella_patens	Plants	D	NDGTCGGTGN	KVYKGVRMRTWGKWVSEIREPNKRSRIWLGSFPTAEMAAKAYDAAAVCLRGR	10		T116557_1.02		M1312_1.02
M0074_1.02	T002818_1.02	fgenesh1_pg.scaffold_1000495	AP2	PF00847	IPR001471	AP2	PBM	Physcomitrella_patens	Plants	D	NTGTCGGTDNNNN	NRFKGVRKRRNVRGFLVEIRPPRWKKTIWLGTYNTDEEAAGAFDAGLFYTKK	13		T116567_1.02		M1313_1.02
M0075_1.02	T003431_1.02	gw1.8.141.1	AP2	PF00847	IPR001471	AP2	PBM	Physcomitrella_patens	Plants	D	KGTCGGTG	PKYRGVRMRQWGKWVSEIREPNKRSRIWLGSFPTAEMAARAYDAAVVCLRGP	8		T002177_1.02		M2633_1.02
M0077_1.02	T004628_1.02	RAV1	AP2	PF00847	IPR001471	AP2,B3	PBM	Arabidopsis_thaliana	Plants	D	NNNNVDCABN	SKYKGVVPQPNGRWGAQIYEKHQRVWLGTFNEEDEAARAYDVAVHRFRRR	10		T002200_1.02		M2634_1.02
M0078_1.02	T004628_1.02	RAV1	B3	PF02362	IPR003340	AP2,B3	PBM	Arabidopsis_thaliana	Plants	D	NCACCTGAHN	FEKAVTPSDVGKLNRLVIPKHHAEKHFPLPSSNVSVKGVLLNFEDVNGKVWRFRYSYWNSSQSYVLTKGWSRFVKEKNLRAGDVVSFSRSNGQDQQLYIGWKSRS	10		T002199_1.02		M2635_1.02
M0079_1.02	T004630_1.02	AT1G51120	AP2	PF00847	IPR001471	AP2,B3	PBM	Arabidopsis_thaliana	Plants	D	NNNNYRNNNN	TKFKGVVQQQNGHWGAQIYADHRRIWLGTFKSAHEAAAAYDSASIKLRSF	10		T116935_1.02		M2636_1.02
M0079_1.02	T004630_1.02	AT1G51120	B3	PF02362	IPR003340	AP2,B3	PBM	Arabidopsis_thaliana	Plants	D	NNNNYRNNNN	FQKELTPSDVGKLNRLVIPKKYAVKYMPFISDDQSEKETSEGVEDVEVVFYDRAMRQWKFRYCYWRSSQSFVFTRGWNGFVKEKNLKEKDIIVFYTCDVPNNVKTLEGQ	10		T153783_1.02		M2637_1.02
M0080_1.02	T004631_1.02	EDF3	AP2	PF00847	IPR001471	AP2,B3	PBM	Arabidopsis_thaliana	Plants	D	NNVACAKN	SRFKGVVPQPNGRWGAQIYEKHQRVWLGTFNEEDEAARAYDVAAHRFRGR	8		T012355_1.02		M2638_1.02
M0081_1.02	T004631_1.02	EDF3	AP2	PF00847	IPR001471	AP2,B3	PBM	Arabidopsis_thaliana	Plants	D	RCAACAKA	SRFKGVVPQPNGRWGAQIYEKHQRVWLGTFNEEDEAARAYDVAAHRFRGR	8		T023813_1.02		M2639_1.02
M0081_1.02	T004631_1.02	EDF3	B3	PF02362	IPR003340	AP2,B3	PBM	Arabidopsis_thaliana	Plants	D	RCAACAKA	FEKTVTPSDVGKLNRLVIPKHQAEKHFPLPLGNNNVSVKGMLLNFEDVNGKVWRFRYSYWNSSQSYVLTKGWSRFVKEKRLCAGDLISFKRSNDQDQKFFIGWKSKS	8		T127921_1.02		M2640_1.02
M0118_1.02	T008605_1.02	HMGA	AT_hook	PF02178	IPR017956	AT hook	PBM	Arabidopsis_thaliana	Plants	D	NNNNDWAWH	KRGRGRPPKQKTQ	9		T023823_1.02		M2641_1.02
M0118_1.02	T008605_1.02	HMGA	AT_hook	PF02178	IPR017956	AT hook	PBM	Arabidopsis_thaliana	Plants	D	NNNNDWAWH	RRGRGRPPKVKPT	9		T111125_1.02		M2642_1.02
M0118_1.02	T008605_1.02	HMGA	AT_hook	PF02178	IPR017956	AT hook	PBM	Arabidopsis_thaliana	Plants	D	NNNNDWAWH	PRSRGRPPKPKDP	9		T111137_1.02		M2643_1.02
M0118_1.02	T008605_1.02	HMGA	AT_hook	PF02178	IPR017956	AT hook	PBM	Arabidopsis_thaliana	Plants	D	NNNNDWAWH	GRPRGRPPKRPRT	9		T153664_1.02		M2644_1.02
M0119_1.02	T008608_1.02	AT4G17950	AT_hook	PF02178	IPR017956	AT hook	PBM	Arabidopsis_thaliana	Plants	D	NAWWTAWWWN	KRNRGRPPGSGKK	10		T111145_1.02		M2645_1.02
M0119_1.02	T008608_1.02	AT4G17950	AT_hook	PF02178	IPR017956	AT hook	PBM	Arabidopsis_thaliana	Plants	D	NAWWTAWWWN	KKKRGRPRKYAAD	10		T153665_1.02		M2646_1.02
M0120_1.02	T008621_1.02	BRADI3G55950	AT_hook	PF02178	IPR017956	AT hook	PBM	Brachypodium_distachyon	Plants	D	NNNNRHDDN	KKKRGRPRKYKPD	9		T111146_1.02		M2647_1.02
M0120_1.02	T008621_1.02	BRADI3G55950	AT_hook	PF02178	IPR017956	AT hook	PBM	Brachypodium_distachyon	Plants	D	NNNNRHDDN	KRGRGRPPGSGKM	9		T111148_1.02		M2648_1.02
M0121_1.02	T008622_1.02	BRADI5G22430	AT_hook	PF02178	IPR017956	AT hook	PBM	Brachypodium_distachyon	Plants	D	VNRDDDHDD	KRKRGRPRKYEH	9		T061404_1.02		M2649_1.02
M0136_1.02	T008735_1.02	GSVIVG00033765001	AT_hook	PF02178	IPR017956	AT hook	PBM	Vitis_vinifera	Plants	D	DBNDDDDDDN	RKKRGRPRKYDAD	10		T116844_1.02		M2650_1.02
M0136_1.02	T008735_1.02	GSVIVG00033765001	AT_hook	PF02178	IPR017956	AT hook	PBM	Vitis_vinifera	Plants	D	DBNDDDDDDN	KRGRGRPPGSGN	10		T111153_1.02		M2651_1.02
M0137_1.02	T008738_1.02	LOC_Os02g57820	AT_hook	PF02178	IPR017956	AT hook	PBM	Oryza_sativa	Plants	D	NNDWAWWN	KRGRGRPPGSGKM	8		T127960_1.02		M2652_1.02
M0137_1.02	T008738_1.02	LOC_Os02g57820	AT_hook	PF02178	IPR017956	AT hook	PBM	Oryza_sativa	Plants	D	NNDWAWWN	KKKRGRPRKYKPD	8		T111155_1.02		M2653_1.02
M0145_1.02	T008883_1.02	Medtr8g106590.1	AT_hook	PF02178	IPR017956	AT hook	PBM	Medicago_truncatula	Plants	D	AAAWTAAT	KKKRGRPRKYAAD	8		T111162_1.02		M2654_1.02
M0146_1.02	T009064_1.02	LEC2	B3	PF02362	IPR003340	B3	PBM	Arabidopsis_thaliana	Plants	D	MTGCATGC	CEKELKNSDVGSLGRIVLPKRDAEANLPKLSDKEGIVVQMRDVFSMQSWSFKYKFWSNNKSRMYVLENTGEFVKQNGAEIGDFLTIYEDESKNLYFAMNGNS	8		T012442_1.02		M2655_1.02
M0147_1.02	T009146_1.02	ARF8	B3	PF02362	IPR003340	B3	PBM	Arabidopsis_thaliana	Plants	D	NHTGTCGGN	FCKTLTASDTSTHGGFSVPRRAAEKVFPPLDYTLQPPAQELIARDLHDVEWKFRHIFRGQPKRHLLTTGWSVFVSAKRLVAGDSVIFIRNEKNQLFLGIRHAT	9		T012454_1.02		M2656_1.02
M0149_1.02	T012033_1.02	PK18474.1	HLH	PF00010	IPR001092	bHLH	PBM	Cannabis_sativa	Plants	D	MWCGTGN	PLNHVEAERQRREKLNQRFYALRAVVPNVSKMDKASLLGDAISYINELK	7		T111195_1.02		M2657_1.02
M0150_1.02	T012351_1.02	AT1G01260	HLH	PF00010	IPR001092	bHLH	PBM	Arabidopsis_thaliana	Plants	D	BCACGTGK	ALNHVEAERQRREKLNQRFYALRSVVPNISKMDKASLLGDAVSYINELH	8		T111216_1.02		M2658_1.02
M0151_1.02	T012356_1.02	POC1	HLH	PF00010	IPR001092	bHLH	PBM	Arabidopsis_thaliana	Plants	D	NAYGTGN	SAEVHNLSERRRRDRINEKMRALQELIPNCNKVDKASMLDEAIEYLKSLQ	7		T153735_1.02		M2659_1.02
M0152_1.02	T012373_1.02	MYC2	HLH	PF00010	IPR001092	bHLH	PBM	Arabidopsis_thaliana	Plants	D	NNCACGTGNN	PLNHVEAERQRREKLNQRFYALRAVVPNVSKMDKASLLGDAIAYINELK	10		T090248_1.02		M2660_1.02
M0153_1.02	T012378_1.02	ZCW32	HLH	PF00010	IPR001092	bHLH	PBM	Arabidopsis_thaliana	Plants	D	NNNACGTGN	ATDSHSLAERARREKISERMKILQDLVPGCNKVIGKALVLDEIINYIQSLQ	9		T090226_1.02		M2661_1.02
M0154_1.02	T012386_1.02	BIM2	HLH	PF00010	IPR001092	bHLH	PBM	Arabidopsis_thaliana	Plants	D	NNCACGTGNN	IRSKHSVTEQRRRSKINERFQILRELIPNSEQKRDTASFLLEVIDYVQYLQ	10		T090274_1.02		M2662_1.02
M0155_1.02	T012393_1.02	AT2G18300	HLH	PF00010	IPR001092	bHLH	PBM	Arabidopsis_thaliana	Plants	D	NNNGCACGTGVN	TDRHSLAERARREKISKKMKYLQDIVPGCNKVTGKAGMLDEIINYVQCLQ	12		T031665_1.02		M2663_1.02
M0156_1.02	T012394_1.02	PIL5	HLH	PF00010	IPR001092	bHLH	PBM	Arabidopsis_thaliana	Plants	D	NNCACGTGNN	AAEVHNLSERKRRDRINERMKALQELIPRCNKSDKASMLDEAIEYMKSLQ	10		T116880_1.02		M2664_1.02
M0157_1.02	T012423_1.02	bHLH34	HLH	PF00010	IPR001092	bHLH	PBM	Arabidopsis_thaliana	Plants	D	DCRCGTGB	KPGTKACREKLRREKLNDKFMDLSSVLEPGRTPKTDKSAILDDAIRVVNQLR	8		T120453_1.02		M2665_1.02
M0158_1.02	T012439_1.02	UNE10	HLH	PF00010	IPR001092	bHLH	PBM	Arabidopsis_thaliana	Plants	D	HCACGTGM	AAIHNQSERKRRDKINQRMKTLQKLVPNSSKTDKASMLDEVIEYLKQLQ	8		T116966_1.02		M2666_1.02
M0159_1.02	T012448_1.02	bHLH104	HLH	PF00010	IPR001092	bHLH	PBM	Arabidopsis_thaliana	Plants	D	GGCACGTGCC	GTKACRERLRREKLNERFMDLSSVLEPGRTPKTDKPAILDDAIRILNQLR	10		T116898_1.02		M2667_1.02
M0160_1.02	T012450_1.02	MYC4	HLH	PF00010	IPR001092	bHLH	PBM	Arabidopsis_thaliana	Plants	D	NNCACGTGNN	PLNHVEAERQRREKLNQRFYSLRAVVPNVSKMDKASLLGDAISYISELK	10		T112688_1.02		M2668_1.02
M0161_1.02	T012465_1.02	BEE2	HLH	PF00010	IPR001092	bHLH	PBM	Arabidopsis_thaliana	Plants	D	NNCACGTGNN	TDRHSLAERARREKISKKMKCLQDIVPGCNKVTGKAGMLDEIINYVQSLQ	10		T003808_1.02		M2669_1.02
M0162_1.02	T012466_1.02	SPT	HLH	PF00010	IPR001092	bHLH	PBM	Arabidopsis_thaliana	Plants	D	NSCACGTGN	AAEVHNLSEKRRRSRINEKMKALQSLIPNSNKTDKASMLDEAIEYLKQLQ	9		T018210_1.02		M2670_1.02
M0163_1.02	T012471_1.02	BIM1	HLH	PF00010	IPR001092	bHLH	PBM	Arabidopsis_thaliana	Plants	D	NCRCGTGNNN	PRSKHSATEQRRRSKINDRFQMLRQLIPNSDQKRDKASFLLEVIEYIQFLQ	10		T012471_1.02		M2671_1.02
M0164_1.02	T012476_1.02	BIM3	HLH	PF00010	IPR001092	bHLH	PBM	Arabidopsis_thaliana	Plants	D	NNCACGTGNN	CRSKHSETEQRRRSKINERFQSLMDIIPQNQNDQKRDKASFLLEVIEYIHFLQ	10		T112007_1.02		M2672_1.02
M0165_1.02	T012482_1.02	MYC3	HLH	PF00010	IPR001092	bHLH	PBM	Arabidopsis_thaliana	Plants	D	MWYGTGNNNN	PLNHVEAERQRREKLNQRFYSLRAVVPNVSKMDKASLLGDAISYINELK	10		T112045_1.02		M2673_1.02
M0166_1.02	T012484_1.02	AT5G48560	HLH	PF00010	IPR001092	bHLH	PBM	Arabidopsis_thaliana	Plants	D	GCACGTGC	ATDSHSLAERVRREKIGERMKLLQDLVPGCNKVTGKALMLDEIINYVQSLQ	8		T112044_1.02		M2674_1.02
M0167_1.02	T012489_1.02	ILR3	HLH	PF00010	IPR001092	bHLH	PBM	Arabidopsis_thaliana	Plants	D	NNCACGTGNN	ATSSKACREKQRRDRLNDKFMELGAILEPGNPPKTDKAAILVDAVRMVTQLR	10		T112043_1.02		M2675_1.02
M0229_1.02	T017899_1.02	bhlh112	HLH	PF00010	IPR001092	bHLH	PBM	Oryza_sativa	Plants	D	NCCACTTGN	THPRSIAERVRRTRISERIRKLQELVPNMDKQTNTADMLDLAVDYIKDLQ	9		T112042_1.02		M2676_1.02
M0250_1.02	T019016_1.02	e_gw1.209.40.1	HLH	PF00010	IPR001092	bHLH	PBM	Physcomitrella_patens	Plants	D	NNCACGTGNN	DPHSIAERLRRERIAERMKALQELVPNSNKTDKASMLDEIIDYVKFLQ	10		T011034_1.02		M2677_1.02
M0251_1.02	T019537_1.02	fgenesh1_pg.scaffold_37000071	HLH	PF00010	IPR001092	bHLH	PBM	Physcomitrella_patens	Plants	D	NNCACGTGNN	PRSKHSATEQRRRSKINDRFQMLRDLVPHSDQKRDKASFLLEVIEYIQVLQ	10		T028334_1.02		M2678_1.02
M0252_1.02	T020115_1.02	gw1.270.82.1	HLH	PF00010	IPR001092	bHLH	PBM	Physcomitrella_patens	Plants	D	NCACGTGH	ATDSHSLAERVRREKISERMKFLQDLVPGCSKITGKAVMLDEIINYVQSLQ	8		T028335_1.02		M2679_1.02
M0255_1.02	T023815_1.02	bZIP68	bZIP_1	PF00170	IPR011616	bZIP	PBM	Arabidopsis_thaliana	Plants	D	HNVCSTGKV	EREIKRQRRKQSNRESARRSRLRKQAECDELAQRAEVLNGENSSLRAEINKLKSQYEELLAENS	9		T153663_1.02		M2680_1.02
M0256_1.02	T023820_1.02	ATAREB1	bZIP_1	PF00170	IPR011616	bZIP	PBM	Arabidopsis_thaliana	Plants	D	NNNDACACGTRNN	VERRQRRMIKNRESAARSRARKQAYTVELEAEVAKLKEENDELQRKQARIMEMQKNQETEMR	13		T124890_1.02		M2681_1.02
M0257_1.02	T023821_1.02	ABF1	bZIP_1	PF00170	IPR011616	bZIP	PBM	Arabidopsis_thaliana	Plants	D	NNMCACGTGNN	VERRQKRMIKNRESAARSRARKQAYTLELEAEIESLKLVNQDLQKKQAEIMKTHNSELKEFS	11		T071556_1.02		M2682_1.02
M0258_1.02	T023821_1.02	ABF1	bZIP_1	PF00170	IPR011616	bZIP	PBM	Arabidopsis_thaliana	Plants	D	NMCACGTGKN	VERRQKRMIKNRESAARSRARKQAYTLELEAEIESLKLVNQDLQKKQAEIMKTHNSELKEFS	10		T002198_1.02		M2683_1.02
M0259_1.02	T023827_1.02	AT1G77920	bZIP_1	PF00170	IPR011616	bZIP	PBM	Arabidopsis_thaliana	Plants	D	NRTGACGTMW	HDKMKRRLAQNREAARKSRLRKKAYVQQLEESRLKLSQLEQELEKVKQQGH	10		T002197_1.02		M2684_1.02
M0260_1.02	T023835_1.02	AT2G21230	bZIP_1	PF00170	IPR011616	bZIP	PBM	Arabidopsis_thaliana	Plants	D	YGMCAGYTRK	ADPKRVKRILANRVSAARSKERKTRYMAELEHKVQTLQTEATTLSAQLTHLQRDSMGLTNQNS	10		T002196_1.02		M2685_1.02
M0260_1.02	T023835_1.02	AT2G21230	bZIP_1	PF00170	IPR011616	bZIP	PBM	Arabidopsis_thaliana	Plants	D	YGMCAGYTRK	SAQLTHLQRDSMGLTNQNSELKFRLQAMEQQAQLRDALSE	10		T002192_1.02		M2686_1.02
M0261_1.02	T023840_1.02	ABI5	bZIP_1	PF00170	IPR011616	bZIP	PBM	Arabidopsis_thaliana	Plants	D	NKMCACGTGN	VERRQRRMIKNRESAARSRARKQAYTVELEAELNQLKEENAQLKHALAELER	10		T002191_1.02		M2687_1.02
M0261_1.02	T023840_1.02	ABI5	bZIP_1	PF00170	IPR011616	bZIP	PBM	Arabidopsis_thaliana	Plants	D	NKMCACGTGN	ERKRKQQYFESLKSRAQPKLPKSNGRLRTLMRN	10		T002173_1.02		M2688_1.02
M0262_1.02	T023841_1.02	AT2G40620	bZIP_1	PF00170	IPR011616	bZIP	PBM	Arabidopsis_thaliana	Plants	D	NDMCARNHNN	KLRLQVMEQQAKLRDALNEQLKKEVERLKFATG	10		T002194_1.02		M2689_1.02
M0262_1.02	T023841_1.02	AT2G40620	bZIP_1	PF00170	IPR011616	bZIP	PBM	Arabidopsis_thaliana	Plants	D	NDMCARNHNN	DPKRAKRIIANRQSAARSKERKARYILELERKVQTLQTEATTLSAQLSLFQRDTTGLSSENT	10		T002176_1.02		M2690_1.02
M0263_1.02	T023842_1.02	BZIP17	bZIP_1	PF00170	IPR011616	bZIP	PBM	Arabidopsis_thaliana	Plants	D	NNHBACGYRN	EEDEKKRARLMRNRESAQLSRQRKKHYVEELEEKVRNMHSTITDLNGKISYFMAENATLRQQLG	10		T002193_1.02		M2691_1.02
M0264_1.02	T023845_1.02	GBF3	bZIP_1	PF00170	IPR011616	bZIP	PBM	Arabidopsis_thaliana	Plants	D	HBASSTGKVN	ERELKRERRKQSNRESARRSRLRKQAETEELARKVEALTAENMALRSELNQLNEKSDKLRGANA	10		T127986_1.02		M2692_1.02
M0265_1.02	T023847_1.02	TGA6	bZIP_1	PF00170	IPR011616	bZIP	PBM	Arabidopsis_thaliana	Plants	D	NNTGACGTMA	KLDQKTLRRLAQNREAARKSRLRKKAYVQQLENSRLKLTQLEQELQRARQQ	10		T071679_1.02		M2693_1.02
M0266_1.02	T023860_1.02	GBF2	bZIP_1	PF00170	IPR011616	bZIP	PBM	Arabidopsis_thaliana	Plants	D	BMCASSNNN	EKEVKREKRKQSNRESARRSRLRKQAETEQLSVKVDALVAENMSLRSKLGQLNNESEKLRLENE	9		T116839_1.02		M2694_1.02
M0267_1.02	T023864_1.02	ABF3	bZIP_1	PF00170	IPR011616	bZIP	PBM	Arabidopsis_thaliana	Plants	D	ACACGTGT	IERRQKRMIKNRESAARSRARKQAYTMELEAEIAQLKELNEELQKKQVEIMEKQKNQLLEP	8		T116743_1.02		M2695_1.02
M0268_1.02	T023868_1.02	GBF1	bZIP_1	PF00170	IPR011616	bZIP	PBM	Arabidopsis_thaliana	Plants	D	HBACGTGKMN	ERELKRQKRKQSNRESARRSRLRKQAECERLQQRVESLSNENQSLRDELQRLSSECDKLKSENN	10		T002180_1.02		M2696_1.02
M0269_1.02	T023873_1.02	TGA2	bZIP_1	PF00170	IPR011616	bZIP	PBM	Arabidopsis_thaliana	Plants	D	NVTGACGTNN	KMDQKTLRRLAQNREAARKSRLRKKAYVQQLENSRLKLTQLEQELQRARQQ	10		T028324_1.02		M2697_1.02
M0270_1.02	T023874_1.02	OBF5	bZIP_1	PF00170	IPR011616	bZIP	PBM	Arabidopsis_thaliana	Plants	D	VTGACGTN	KMDQKTLRRLAQNREAARKSRLRKKAYVQQLENSRLKLTQLEQELQRARQQ	8		T028325_1.02		M2698_1.02
M0271_1.02	T023877_1.02	TGA4	bZIP_1	PF00170	IPR011616	bZIP	PBM	Arabidopsis_thaliana	Plants	D	RVTKACGTND	RHPDKIQRRLAQNREAARKSRLRKKAYVQQLETSRLKLIHLEQELDRARQQ	10		T028326_1.02		M2699_1.02
M0272_1.02	T023881_1.02	AtbZIP63	bZIP_1	PF00170	IPR011616	bZIP	PBM	Arabidopsis_thaliana	Plants	D	NNNWSACGTGKN	TNVKRVKRMLSNRESARRSRRRKQAHLSELETQVSQLRVENSKLMKGLTDVTQTFNDASVENR	12		T003810_1.02		M2700_1.02
M0273_1.02	T023887_1.02	TGA1	bZIP_1	PF00170	IPR011616	bZIP	PBM	Arabidopsis_thaliana	Plants	D	NVTGACGHNN	RHPDKIQRRLAQNREAARKSRLRKKAYVQQLETSRLKLIQLEQELDRARQQ	10		T112023_1.02		M2701_1.02
M0327_1.02	T027610_1.02	LOC_Os02g49560	bZIP_1	PF00170	IPR011616	bZIP	PBM	Oryza_sativa	Plants	D	NNMCACGTGDN	AEERRRRRMISNRESARRSRMRKQKQLSELWAQVVHLRSTNRQLLDQLNHVIRDCDRVTHEN	11		T076073_1.02		M2702_1.02
M0328_1.02	T027610_1.02	LOC_Os02g49560	bZIP_1	PF00170	IPR011616	bZIP	PBM	Oryza_sativa	Plants	D	WSACGTGG	AEERRRRRMISNRESARRSRMRKQKQLSELWAQVVHLRSTNRQLLDQLNHVIRDCDRVTHEN	8		T076034_1.02		M2703_1.02
M0329_1.02	T027633_1.02	LOC_Os05g36160	bZIP_1	PF00170	IPR011616	bZIP	PBM	Oryza_sativa	Plants	D	MCACGTGK	RAAMQRQKRMIKNRESAARSRERKQAYIAELEAQVAELEEEHAQLLREQEEKNQKRLKEIKEQA	8		T076064_1.02		M2704_1.02
M0369_1.02	T037002_1.02	ZFP5	zf-C2H2	PF00096	IPR007087	C2H2 ZF	PBM	Arabidopsis_thaliana	Plants	D	NNNNAWSH	HECQYCGKEFANSQALGGHQNAH	8		T002188_1.02		M2705_1.02
M0370_1.02	T037008_1.02	STZ	zf-C2H2	PF00096	IPR007087	C2H2 ZF	PBM	Arabidopsis_thaliana	Plants	D	NWSTDNN	YKCSVCDKTFSSYQALGGHKASH	7		T001354_1.02		M2706_1.02
M0370_1.02	T037008_1.02	STZ	zf-C2H2	PF00096	IPR007087	C2H2 ZF	PBM	Arabidopsis_thaliana	Plants	D	NWSTDNN	HVCTICNKSFPSGQALGGHKRCH	7		T003809_1.02		M2707_1.02
M0371_1.02	T037024_1.02	ZFP8	zf-C2H2	PF00096	IPR007087	C2H2 ZF	PBM	Arabidopsis_thaliana	Plants	D	NSWTNNNNN	GFLNNHHHRH	9		T001280_1.02		M2708_1.02
M0371_1.02	T037024_1.02	ZFP8	zf-C2H2	PF00096	IPR007087	C2H2 ZF	PBM	Arabidopsis_thaliana	Plants	D	NSWTNNNNN	FECHYCFRNFPTSQALGGHQNAH	9		T001243_1.02		M2709_1.02
M0371_1.02	T037024_1.02	ZFP8	zf-C2H2	PF00096	IPR007087	C2H2 ZF	PBM	Arabidopsis_thaliana	Plants	D	NSWTNNNNN	KRGSMTSYLHHHQ	9		T003807_1.02		M2710_1.02
M0372_1.02	T037027_1.02	AZF2	zf-C2H2	PF00096	IPR007087	C2H2 ZF	PBM	Arabidopsis_thaliana	Plants	D	NASTRNN	YKCNVCEKAFPSYQALGGHKASH	7		T002168_1.02		M2711_1.02
M0372_1.02	T037027_1.02	AZF2	zf-C2H2	PF00096	IPR007087	C2H2 ZF	PBM	Arabidopsis_thaliana	Plants	D	NASTRNN	HECSICHKVFPTGQALGGHKRCH	7		T002160_1.02		M2712_1.02
M0373_1.02	T037032_1.02	ZAT7	zf-C2H2	PF00096	IPR007087	C2H2 ZF	PBM	Arabidopsis_thaliana	Plants	D	NNNNAGTGYVHBN	HPCPICGVKFPMGQALGGHMRRH	13		T002178_1.02		M2713_1.02
M0373_1.02	T037032_1.02	ZAT7	zf-C2H2	PF00096	IPR007087	C2H2 ZF	PBM	Arabidopsis_thaliana	Plants	D	NNNNAGTGYVHBN	FRCKTCLKEFSSFQALGGHRASH	13		T002174_1.02		M2714_1.02
M0374_1.02	T037036_1.02	AT3G53600	zf-C2H2	PF00096	IPR007087	C2H2 ZF	PBM	Arabidopsis_thaliana	Plants	D	NWSTDNN	HKCTICDQMFGTGQALGGHMRKH	7		T002172_1.02		M2715_1.02
M0374_1.02	T037036_1.02	AT3G53600	zf-C2H2	PF00096	IPR007087	C2H2 ZF	PBM	Arabidopsis_thaliana	Plants	D	NWSTDNN	FECKTCNRKFDSFQALGGHRASH	7		T002171_1.02		M2716_1.02
M0375_1.02	T037047_1.02	AT5G04390	zf-C2H2	PF00096	IPR007087	C2H2 ZF	PBM	Arabidopsis_thaliana	Plants	D	NWSYDNN	HECGICGAEFTSGQALGGHMRRH	7		T002170_1.02		M2717_1.02
M0375_1.02	T037047_1.02	AT5G04390	zf-C2H2	PF00096	IPR007087	C2H2 ZF	PBM	Arabidopsis_thaliana	Plants	D	NWSYDNN	YQCKTCDRTFPSFQALGGHRASH	7		T002183_1.02		M2718_1.02
M0376_1.02	T037048_1.02	RBE	zf-C2H2	PF00096	IPR007087	C2H2 ZF	PBM	Arabidopsis_thaliana	Plants	D	NWSTNNN	YSCSFCGREFKSAQALGGHMNVH	7		T002181_1.02		M2719_1.02
M0377_1.02	T037058_1.02	RHL41	zf-C2H2	PF00096	IPR007087	C2H2 ZF	PBM	Arabidopsis_thaliana	Plants	D	NWSTDNN	HPCPICGVEFPMGQALGGHMRRH	7		T076546_1.02		M2720_1.02
M0378_1.02	T037063_1.02	AZF1	zf-C2H2	PF00096	IPR007087	C2H2 ZF	PBM	Arabidopsis_thaliana	Plants	D	NWSYDNN	YKCTVCGKSFSSYQALGGHKTSH	7		T028327_1.02		M2721_1.02
M0378_1.02	T037063_1.02	AZF1	zf-C2H2	PF00096	IPR007087	C2H2 ZF	PBM	Arabidopsis_thaliana	Plants	D	NWSYDNN	HTCSICFKSFASGQALGGHKRCH	7		T001248_1.02		M2722_1.02
M0581_1.02	T071553_1.02	CAMTA3	CG-1	PF03859	IPR005559	CG-1	PBM	Arabidopsis_thaliana	Plants	D	VCGYGTNNN	ILSEARHRWLRPPEICEILQNYQRFQISTEPPTTPSSGSVFMFDRKVLRYFRKDGHNWRKKKDGKTVKEAHERLKAGSVDVLHCYYAHGQDNENFQRRSYWLLQEELSHIVFVHYLEVK	9		T002169_1.02		M2723_1.02
M0582_1.02	T071557_1.02	AT5G64220	CG-1	PF03859	IPR005559	CG-1	PBM	Arabidopsis_thaliana	Plants	D	NNDVCGYGT	LLSEAQHRWLRPAEICEILRNHQKFHIASEPPNRPPSGSLFLFDRKVLRYFRKDGHNWRKKKDGKTVKEAHEKLKVGSIDVLHCYYAHGEDNENFQRRCYWMLEQDLMHIVFVHYLEVK	9		T002189_1.02		M2724_1.02
M0583_1.02	T072086_1.02	ATGRP2B	CSD	PF00313	IPR002059	CSD	PBM	Arabidopsis_thaliana	Plants	D	KTTTTWTT	RRKGTVKWFDTQKGFGFITPSDGGDDLFVHQSSIRSEGFRSLAAEESVEFDVEVDNSGRPKAIEVSGP	8		T002195_1.02		M2725_1.02
M0587_1.02	T073801_1.02	PK22848.1	CXC	PF03638	IPR005172	CxC	PBM	Cannabis_sativa	Plants	D	NNAAATTTNRNNN	RHKRGCNCKKSSCLKKYCECYQSGVGCSISCRCEGCKNAFGR	13		T000649_1.02		M2726_1.02
M0587_1.02	T073801_1.02	PK22848.1	CXC	PF03638	IPR005172	CxC	PBM	Cannabis_sativa	Plants	D	NNAAATTTNRNNN	EGCKRCNCKKSKCLKPYCECFAAGVYCIEPCSCQECFNKPIH	13		T002161_1.02		M2727_1.02
M0588_1.02	T073812_1.02	AT2G20110	CXC	PF03638	IPR005172	CxC	PBM	Arabidopsis_thaliana	Plants	D	DTTTAAAH	QKKKQCNCKHSRCLKLYCECFASGTYCDGCNCVNCFNNVEN	8		T002186_1.02		M2728_1.02
M0588_1.02	T073812_1.02	AT2G20110	CXC	PF03638	IPR005172	CxC	PBM	Arabidopsis_thaliana	Plants	D	DTTTAAAH	RHNKGCHCKKSGCLKKYCECFQANILCSENCKCLDCKNFEGS	8		T002182_1.02		M2729_1.02
M0589_1.02	T073814_1.02	AT3G04850	CXC	PF03638	IPR005172	CxC	PBM	Arabidopsis_thaliana	Plants	D	DWTTYRAAWH	GSCKRCKCRKSQCLKLYCECFSAGLFCGEPCSCQNCFNKPIH	10		T002159_1.02		M2730_1.02
M0589_1.02	T073814_1.02	AT3G04850	CXC	PF03638	IPR005172	CxC	PBM	Arabidopsis_thaliana	Plants	D	DWTTYRAAWH	RHKRGCNCRKSGCSKKYCECFMMGVGCSSNCRCMGCKNTFGH	10		T002162_1.02		M2731_1.02
M0590_1.02	T073816_1.02	SOL1	CXC	PF03638	IPR005172	CxC	PBM	Arabidopsis_thaliana	Plants	D	DTTTRAAW	RHKRGCNCKKSNCLKKYCECYQGGVGCSINCRCEGCKNAFGR	8		T002185_1.02		M2732_1.02
M0590_1.02	T073816_1.02	SOL1	CXC	PF03638	IPR005172	CxC	PBM	Arabidopsis_thaliana	Plants	D	DTTTRAAW	SSCKRCNCKKSKCLKLYCECFAAGFYCIEPCSCINCFNKPIH	8		T002163_1.02		M2733_1.02
M0591_1.02	T073820_1.02	AT4G29000	CXC	PF03638	IPR005172	CxC	PBM	Arabidopsis_thaliana	Plants	D	NRTTTGAAYN	QKKKQCNCKHSRCLKLYCECFASGTYCDGCNCVNCFNNVDN	10		T002184_1.02		M2734_1.02
M0591_1.02	T073820_1.02	AT4G29000	CXC	PF03638	IPR005172	CxC	PBM	Arabidopsis_thaliana	Plants	D	NRTTTGAAYN	KHNKGCHCKKSGCLKKYCECFQANILCSENCKCLDCKNFEGS	10		T002175_1.02		M2735_1.02
M0592_1.02	T073835_1.02	BRADI1G55710	CXC	PF03638	IPR005172	CxC	PBM	Brachypodium_distachyon	Plants	D	NVTBYRVABN	ESCKRCSCKKSKCLKLYCECFAAGVYCSEPCSCLGCLNKPIH	10		T112015_1.02		M2736_1.02
M0592_1.02	T073835_1.02	BRADI1G55710	CXC	PF03638	IPR005172	CxC	PBM	Brachypodium_distachyon	Plants	D	NVTBYRVABN	RHKRGCNCKKSSCLKKYCECYQGGVGCSSNCRCESCKNTFGM	10		T112025_1.02		M2737_1.02
M0646_1.02	T075496_1.02	AT1G29160	zf-Dof	PF02701	IPR003851	Dof	PBM	Arabidopsis_thaliana	Plants	D	DWWAAMGT	RPDKIIPCPRCKSMETKFCYFNNYNVNQPRHFCKGCQRYWTAGGALRNVPVGAGRRKSKPPGR	8		T112038_1.02		M2738_1.02
M0647_1.02	T075499_1.02	AT1G64620	zf-Dof	PF02701	IPR003851	Dof	PBM	Arabidopsis_thaliana	Plants	D	NNDAAMGNNN	EKDQALNCPRCNSLNTKFCYYNNYSLTQPRYFCKDCRRYWTAGGSLRNIPVGGGVRKNKRSSS	10		T112009_1.02		M2739_1.02
M0648_1.02	T075504_1.02	ATDOF2.4	zf-Dof	PF02701	IPR003851	Dof	PBM	Arabidopsis_thaliana	Plants	D	NWAAMGN	LPEAALKCPRCESTNTKFCYFNNYSLTQPRHFCKTCRRYWTRGGALRNVPVGGGCRRNRRTKS	7		T112037_1.02		M2740_1.02
M0649_1.02	T075506_1.02	ADOF2	zf-Dof	PF02701	IPR003851	Dof	PBM	Arabidopsis_thaliana	Plants	D	NNNAAMGN	AEQEQLKCPRCDSPNTKFCYYNNYNLSQPRHFCKSCRRYWTKGGALRNVPVGGGSRKNATKRS	8		T112036_1.02		M2741_1.02
M0650_1.02	T075507_1.02	AT3G45610	zf-Dof	PF02701	IPR003851	Dof	PBM	Arabidopsis_thaliana	Plants	D	NNNNNHDN	PPEQSLRCPRCDSTNTKFCYYNNYSLSQPRYFCKSCRRYWTKGGILRNIPIGGAYRKHKRSSS	8		T112035_1.02		M2742_1.02
M0651_1.02	T075508_1.02	cdf3	zf-Dof	PF02701	IPR003851	Dof	PBM	Arabidopsis_thaliana	Plants	D	NWAAAGBDN	KPTKILPCPRCKSMETKFCYYNNYNINQPRHFCKACQRYWTAGGTMRNVPVGAGRRKNKSSSS	9		T112016_1.02		M2743_1.02
M0652_1.02	T075519_1.02	DOF4.7	zf-Dof	PF02701	IPR003851	Dof	PBM	Arabidopsis_thaliana	Plants	D	NNNDAAMGN	ATQPVLKCPRCDSVNTKFCYYNNYSLSQPRHYCKNCRRYWTRGGALRNVPIGGSTRNKNKPCS	9		T112034_1.02		M2744_1.02
M0653_1.02	T075521_1.02	CDF2	zf-Dof	PF02701	IPR003851	Dof	PBM	Arabidopsis_thaliana	Plants	D	NDWAAAGBDN	KPDKILPCPRCNSMETKFCYYNNYNVNQPRHFCKKCQRYWTAGGTMRNVPVGAGRRKNKSPAS	10		T112033_1.02		M2745_1.02
M0654_1.02	T075522_1.02	TMO6	zf-Dof	PF02701	IPR003851	Dof	PBM	Arabidopsis_thaliana	Plants	D	NNNAAMG	PPELALRCPRCDSTNTKFCYYNNYSLTQPRYFCKSCRRYWTKGGTLRNIPVGGGCRKNKRSTS	7		T112041_1.02		M2746_1.02
M0655_1.02	T075523_1.02	OBP4	zf-Dof	PF02701	IPR003851	Dof	PBM	Arabidopsis_thaliana	Plants	D	NGWTAACGHN	NHHQSLKCPRCNSLNTKFCYYNNYNLSQPRHFCKNCRRYWTKGGVLRNVPVGGGCRKAKRSKT	10		T112040_1.02		M2747_1.02
M0656_1.02	T075523_1.02	OBP4	zf-Dof	PF02701	IPR003851	Dof	PBM	Arabidopsis_thaliana	Plants	D	NNDWAACGTWN	NHHQSLKCPRCNSLNTKFCYYNNYNLSQPRHFCKNCRRYWTKGGVLRNVPVGGGCRKAKRSKT	11		T112020_1.02		M2748_1.02
M0657_1.02	T075525_1.02	DOF5.6	zf-Dof	PF02701	IPR003851	Dof	PBM	Arabidopsis_thaliana	Plants	D	NNWAAMGN	PHDHPQKCPRCESTHTKFCYYNNYSLSQPRYFCKTCRRYWTKGGTLRNIPVGGGCRKNKKPSS	8		T112026_1.02		M2749_1.02
M0658_1.02	T075856_1.02	e_gw1.149.93.1	zf-Dof	PF02701	IPR003851	Dof	PBM	Physcomitrella_patens	Plants	D	NNNAAHGN	KPDKLIPCPRCDSLETKFCYYNNYNVNQPRHFCKSCQRYWTAGGTLRNVLVGAGRRKNK	8		T112039_1.02		M2750_1.02
M0659_1.02	T075858_1.02	e_gw1.170.52.1	zf-Dof	PF02701	IPR003851	Dof	PBM	Physcomitrella_patens	Plants	D	NNDAAAGNNN	PPDQVIACPRCQSLNTKFCYYNNYSLTQPRHFCKSCRRYWTAGGTLRNVPVGGGCRKNKRTKP	10		T009109_1.02		M2751_1.02
M0660_1.02	T075859_1.02	e_gw1.392.16.1	zf-Dof	PF02701	IPR003851	Dof	PBM	Physcomitrella_patens	Plants	D	NNWAAAGNN	KPDKLIPCPRCDSLDTKFCYYNNYNINQPRHFCKSCQRYWTAGGTLRNVLVGAGRRKNK	9		T121638_1.02		M2752_1.02
M0661_1.02	T075863_1.02	estExt_fgenesh1_pg.C_370003	zf-Dof	PF02701	IPR003851	Dof	PBM	Physcomitrella_patens	Plants	D	NNNNHDNNNN	KPDKLAPCPRCDSLDTKFCYYNNYNANQPRHFCKNCQRYWTAGGTLRNVPVGAGRRKTKHGNS	10		T119407_1.02		M2753_1.02
M0662_1.02	T075978_1.02	gw1.12.257.1	zf-Dof	PF02701	IPR003851	Dof	PBM	Physcomitrella_patens	Plants	D	NNNHHNN	PPDQVIACPRCQSLNTKFCYYNNYSLTQPRHFCKSCRRYWTAGGTLRNVPVGGGCRKNKR	7		T023868_1.02		M2754_1.02
M0663_1.02	T075989_1.02	gw1.385.26.1	zf-Dof	PF02701	IPR003851	Dof	PBM	Physcomitrella_patens	Plants	D	NNWAAMGNNN	DKVVSCPRCDSLDTKFCYYNNYNINQPRHFCKNCQRYWTAGGTLRNVPVGAGRRKNK	10		T003806_1.02		M2755_1.02
M0665_1.02	T076545_1.02	E2FE	E2F_TDP	PF02319	IPR003316	E2F	PBM	Arabidopsis_thaliana	Plants	D	HDSGCGCSHD	RREKSLGLLTQNFIKLFICSEAIRIISLDDAAKLLLGDAHNTSIMRTKVRRLYDIANVLSSMNLIEKTHTLDSRKPAFKWLG	10		T109447_1.02		M2756_1.02
M0665_1.02	T076545_1.02	E2FE	E2F_TDP	PF02319	IPR003316	E2F	PBM	Arabidopsis_thaliana	Plants	D	HDSGCGCSHD	RKQKSLGLLCTNFLALYNREGIEMVGLDDAASKLGVERRRIYDIVNVLESVGVLTRRAKNQYTWKG	10		T100364_1.02		M2757_1.02
M0677_1.02	T077093_1.02	e_gw1.38.2.1	E2F_TDP	PF02319	IPR003316	E2F	PBM	Physcomitrella_patens	Plants	D	NSGCGCBHHN	RYDSSLGLLTKKFIDLIKQADDGVLDLNKAADTLHVQKRRIYDITNVLEGIGLIEKKLKNRIRWKG	10		T028329_1.02		M2758_1.02
M0680_1.02	T077303_1.02	EIL3	EIN3	PF04873	IPR006957	EIN3	PBM	Arabidopsis_thaliana	Plants	D	NNATGWAYCTN	DDLERRMWKDRVRLKRIKERQKAGSQGAQTKETPKKISDQAQRKKMSRAQDGILKYMLKLMEVCKVRGFVYGIIPEKGKPVSGSSDNIRAWWKEKVKFDKNGPAAIAKYEEECLAFGKSDGNRNSQFVLQDLQDATLGSLLSSLMQHCDPPQRKYPLEKGTPPPWWPTGNEEWWVKLGLPKSQSPPYRKPHDLKKMWKVGVLTAVINHMLPDIAKIKRHVRQSKCLQDKMTAKESAIWLAVLNQEESLIQQPSSD	11		T028330_1.02		M2759_1.02
M0681_1.02	T077304_1.02	EIL1	EIN3	PF04873	IPR006957	EIN3	PBM	Arabidopsis_thaliana	Plants	D	NYKHAYBNN	DELEKRMWRDKMRLKRLKEQQSKCKEGVDGSKQRQSQEQARRKKMSRAQDGILKYMLKMMEVCKAQGFVYGIIPEKGKPVTGASDNLREWWKDKVRFDRNGPAAIAKYQSENNISGGSNDCNSLVGPTPHTLQELQDTTLGSLLSALMQHCDPPQRRFPLEKGVSPPWWPNGNEEWWPQLGLPNEQGPPPYKKPHDLKKAWKVGVLTAVIKHMSPDIAKIRKLVRQSKCLQDKMTAKESATWLAIINQEEVVARE	9		T090271_1.02		M2760_1.02
M0682_1.02	T077305_1.02	EIN3	EIN3	PF04873	IPR006957	EIN3	PBM	Arabidopsis_thaliana	Plants	D	NNRTDHAYNN	DELERRMWRDKMRLKRLKEQDKGKEGVDAAKQRQSQEQARRKKMSRAQDGILKYMLKMMEVCKAQGFVYGIIPENGKPVTGASDNLREWWKDKVRFDRNGPAAITKYQAENNIPGIHEGNNPIGPTPHTLQELQDTTLGSLLSALMQHCDPPQRRFPLEKGVPPPWWPNGKEDWWPQLGLPKDQGPAPYKKPHDLKKAWKVGVLTAVIKHMFPDIAKIRKLVRQSKCLQDKMTAKESATWLAIINQEESLARELY	10		T090262_1.02		M2761_1.02
M0683_1.02	T077372_1.02	LOC_Os09g31400	EIN3	PF04873	IPR006957	EIN3	PBM	Oryza_sativa	Plants	D	NNATGTAYCKN	EDLARRMWKDRIKLRRIKERQDRLALALQQAELDKSKGKPISDQAMRKKMSRAQDGILKYMLKLMEVCNARGFVYGIIPDKGKPVSGASDNIRAWWKEKVKFDKNGPAAIAKYESENLASADAPSSGIKSQHSLMDLQDATLGSLLSSLMQHCDPPQRKYPLERGTPPPWWPSGNEDWWIALGLPRGQIPPYKKPHDLKKVWKVGVLTGVIKHMSPNFDKIRNHVRKSKCLQDKMTAKESLIWLGVLQREERLVL	11		T008776_1.02		M2762_1.02
M0684_1.02	T077408_1.02	e_gw1.87.73.1	EIN3	PF04873	IPR006957	EIN3	PBM	Physcomitrella_patens	Plants	D	NVHGHAYNNN	DELEKRMWRDKMRLKRIKELQKDREMRSGTGHKQSQEQARRKKMSRAQDGILKYMLKMMEVCQAQGFVYGIIPEKGKPVSGASDNIRAWWKEKVRFDRNGPAAIVKYQADHALPGKPKGNVSTGPTPHTLQELQDTTLGSLLSALMQHCDPPQRRYPLEKGVPPPWWPSGDEEWWPQLGLPKGQGAPPYKKPHDLKKAWKVGVLTAVIKHMSPDIAKIRKLVRQSKCLQDKMTAKESATWLSVLNQEEGLA	10		T023878_1.02		M2763_1.02
M0758_1.02	T084284_1.02	GATA10	GATA	PF00320	IPR000679	GATA	PBM	Arabidopsis_thaliana	Plants	D	TAGATCTG	CTHCETITTPQWRQGPSGPKTLCNACGVRFKSGRLV	8		T012427_1.02		M2764_1.02
M0759_1.02	T084285_1.02	GATA11	GATA	PF00320	IPR000679	GATA	PBM	Arabidopsis_thaliana	Plants	D	DAGATCTG	CTHCETTKTPQWREGPSGPKTLCNACGVRFRSGRLV	8		T066618_1.02		M2765_1.02
M0760_1.02	T084286_1.02	TIFY2A	GATA	PF00320	IPR000679	GATA	PBM	Arabidopsis_thaliana	Plants	D	NNGATNN	CRHCGIGEKSTPMMRRGPAGPRTLCNACGLMWANKGA	7		T009488_1.02		M2766_1.02
M0761_1.02	T084290_1.02	GATA15	GATA	PF00320	IPR000679	GATA	PBM	Arabidopsis_thaliana	Plants	D	NNHGATCNN	CAICGTSKTPLWRGGPAGPKSLCNACGIRNRKKRRT	9		T002190_1.02		M2767_1.02
M0762_1.02	T084293_1.02	TIFY2B	GATA	PF00320	IPR000679	GATA	PBM	Arabidopsis_thaliana	Plants	D	HGATBNN	CRHCGTSEKSTPMMRRGPDGPRTLCNACGLMWANKGTL	7		T002179_1.02		M2769_1.02
M0763_1.02	T084294_1.02	GATA1	GATA	PF00320	IPR000679	GATA	PBM	Arabidopsis_thaliana	Plants	D	NNNVATBNNN	CQHCGAEKTPQWRAGPAGPKTLCNACGVRYKSGRLV	10		T112017_1.02		M2770_1.02
M0764_1.02	T084297_1.02	GATA6	GATA	PF00320	IPR000679	GATA	PBM	Arabidopsis_thaliana	Plants	D	NVRATVNDNN	CGHCGVQKTPQWRAGPLGAKTLCNACGVRYKSGRLL	10		T100351_1.02		M2771_1.02
M0765_1.02	T084298_1.02	GATA8	GATA	PF00320	IPR000679	GATA	PBM	Arabidopsis_thaliana	Plants	D	NNGATYYVN	CMHCEVTKTPQWRLGPMGPKTLCNACGVRYKSGRLF	9		T153786_1.02		M2772_1.02
M0766_1.02	T084299_1.02	GATA4	GATA	PF00320	IPR000679	GATA	PBM	Arabidopsis_thaliana	Plants	D	NNNGATCNNN	CTHCASEKTPQWRTGPLGPKTLCNACGVRYKSGRLV	10		T112693_1.02		M2773_1.02
M0767_1.02	T084301_1.02	GATA26	GATA	PF00320	IPR000679	GATA	PBM	Arabidopsis_thaliana	Plants	D	NNKATBNNNN	CYHCGVTNTPLWRNGPPEKPVLCNACGSRWRTKGTL	10		T112687_1.02		M2774_1.02
M0768_1.02	T084304_1.02	GATA9	GATA	PF00320	IPR000679	GATA	PBM	Arabidopsis_thaliana	Plants	D	NNHAGATCTDN	CLHCATEKTPQWRTGPMGPKTLCNACGVRYKSGRLV	11		T112692_1.02		M2775_1.02
M0769_1.02	T084305_1.02	GATA3	GATA	PF00320	IPR000679	GATA	PBM	Arabidopsis_thaliana	Plants	D	NNNNGATBNN	CSHCGTNNTPQWRTGPVGPKTLCNACGVRFKSGRLC	10		T112691_1.02		M2776_1.02
M0770_1.02	T084306_1.02	GATA7	GATA	PF00320	IPR000679	GATA	PBM	Arabidopsis_thaliana	Plants	D	NNNNATNNNN	CSHCGVQKTPQWRMGPLGAKTLCNACGVRFKSGRLL	10		T113119_1.02		M2777_1.02
M0771_1.02	T084310_1.02	GATA27	GATA	PF00320	IPR000679	GATA	PBM	Arabidopsis_thaliana	Plants	D	NNGATBNNN	CYHCGVTSTPLWRNGPPEKPVLCNACGSRWRTKGSL	9		T113116_1.02		M2778_1.02
M0790_1.02	T085113_1.02	LOC_Os06g48534	GATA	PF00320	IPR000679	GATA	PBM	Oryza_sativa	Plants	D	NNVDTNNNN	CHHCGINAKATPMMRRGPDGPRTLCNACGLMWANKGML	9		T111736_1.02		M2779_1.02
M0821_1.02	T087671_1.02	RGL2	GRAS	PF03514	IPR005202	GRAS	PBM	Arabidopsis_thaliana	Plants	D	NGTACGGHN	LVHALVACAEAIHQENLNLADALVKRVGTLAGSQAGAMGKVATYFAQALARRIYRDYTAETDVCAAVNPSFEEVLEMHFYESCPYLKFAHFTANQAILEAVTTARRVHVIDLGLNQGMQWPALMQALALRPGGPPSFRLTGIGPPQTENSDSLQQLGWKLAQFAQNMGVEFEFKGLAAESLSDLEPEMFETRPESETLVVNLVFELHRLLARSGSIEKLLNTVKAIKPSIVTVVEQEANHNGIVFLDRFNEALHY	9		T112024_1.02		M2780_1.02
M0840_1.02	T090193_1.02	KNAT6	Homeobox	PF00046	IPR001356	Homeodomain	PBM	Arabidopsis_thaliana	Plants	D	NNNNGTCWNN	KKKKGKLPREARQALLDWWNLHYKWPYPTEGDKIALADATGLDQKQINNWFINQRKRHWK	10		T112695_1.02		M2781_1.02
M0841_1.02	T090196_1.02	HB-1	Homeobox	PF00046	IPR001356	Homeodomain	PBM	Arabidopsis_thaliana	Plants	D	NDHTCWWN	KPKRQMKTPFQLETLEKVYSEEKYPSEATRAELSEKLDLSDRQLQMWFCHRRLKDKK	8		T113120_1.02		M2782_1.02
M0842_1.02	T090204_1.02	EDT1	Homeobox	PF00046	IPR001356	Homeodomain	PBM	Arabidopsis_thaliana	Plants	D	HMWTWAATGH	KKRYHRHTAQQIQRLESSFKECPHPDEKQRNQLSRELGLAPRQIKFWFQNRRTQLKA	10		T112030_1.02		M2783_1.02
M0843_1.02	T090213_1.02	ATHB6	Homeobox	PF00046	IPR001356	Homeodomain	PBM	Arabidopsis_thaliana	Plants	D	NHAATNATD	SEKKRRLSINQVKALEKNFELENKLEPERKVKLAQELGLQPRQVAVWFQNRRARWKT	9		T112028_1.02		M2784_1.02
M0844_1.02	T090222_1.02	ATHB22	Homeobox	PF00046	IPR001356	Homeodomain	PBM	Arabidopsis_thaliana	Plants	D	NNATAATWWWNNN	KKKKMTSEQLKFLERSFQEEIKLNPDRKMKLNPDRKMKLSKELGLQPRQIAVWFQNRKARWKN	13		T113233_1.02		M2785_1.02
M0845_1.02	T090223_1.02	ATHB-4	Homeobox	PF00046	IPR001356	Homeodomain	PBM	Arabidopsis_thaliana	Plants	D	NYAATNAWNN	SRKKLRLSKDQALVLEETFKEHSTLNPKQKLALAKQLNLRARQVEVWFQNRRARTKL	10		T113236_1.02		M2786_1.02
M0846_1.02	T090224_1.02	ATHB7	Homeobox	PF00046	IPR001356	Homeodomain	PBM	Arabidopsis_thaliana	Plants	D	NCAATCAWDN	KNNQRRFSDEQIKSLEMMFESETRLEPRKKVQLARELGLQPRQVAIWFQNKRARWKS	10		T111782_1.02		M2787_1.02
M0847_1.02	T090232_1.02	HAT3.1	Homeobox	PF00046	IPR001356	Homeodomain	PBM	Arabidopsis_thaliana	Plants	D	NTRHACYNNN	CKQTDPKTQRLYISFQENQYPDKATKESLAKELQMTVKQVNNWFKHRRWSI	10		T113235_1.02		M2788_1.02
M0848_1.02	T090233_1.02	HAT3	Homeobox	PF00046	IPR001356	Homeodomain	PBM	Arabidopsis_thaliana	Plants	D	BYAATCAH	SRKKLRLSKEQALVLEETFKEHSTLNPKQKMALAKQLNLRTRQVEVWFQNRRARTKL	8		T111783_1.02		M2789_1.02
M0849_1.02	T090235_1.02	ATHB-12	Homeobox	PF00046	IPR001356	Homeodomain	PBM	Arabidopsis_thaliana	Plants	D	BHWWWWWWDV	SNNQKRFSEEQIKSLELIFESETRLEPRKKVQVARELGLQPRQVAIWFQNKRARWKT	10		T113234_1.02		M2790_1.02
M0850_1.02	T090236_1.02	ANL2	Homeobox	PF00046	IPR001356	Homeodomain	PBM	Arabidopsis_thaliana	Plants	D	NNMATWAATGN	KKRYHRHTPQQIQELESMFKECPHPDEKQRLELSKRLCLETRQVKFWFQNRRTQMKT	11		T111784_1.02		M2791_1.02
M0851_1.02	T090242_1.02	HAT1	Homeobox	PF00046	IPR001356	Homeodomain	PBM	Arabidopsis_thaliana	Plants	D	NYAATCATKN	CRKKLRLSKDQSAVLEDTFKEHNTLNPKQKLALAKKLGLTARQVEVWFQNRRARTKL	10		T111785_1.02		M2792_1.02
M0852_1.02	T090244_1.02	ATML1	Homeobox	PF00046	IPR001356	Homeodomain	PBM	Arabidopsis_thaliana	Plants	D	NNHNRHYRNN	KKRYHRHTQRQIQELESFFKECPHPDDKQRKELSRELSLEPLQVKFWFQNKRTQMKA	10		T111765_1.02		M2793_1.02
M0853_1.02	T090250_1.02	ATWOX13	Homeobox	PF00046	IPR001356	Homeodomain	PBM	Arabidopsis_thaliana	Plants	D	TCAATCAR	ARQRWTPTPVQLQILERIFDQGTGTPSKQKIKDITEELSQHGQIAEQNVYNWFQNRRARSKR	8		T112018_1.02		M2794_1.02
M0854_1.02	T090254_1.02	ATHB16	Homeobox	PF00046	IPR001356	Homeodomain	PBM	Arabidopsis_thaliana	Plants	D	YAATMATT	SEKKRRLKVDQVKALEKNFELENKLEPERKTKLAQELGLQPRQVAVWFQNRRARWKT	8		T111789_1.02		M2795_1.02
M0855_1.02	T090264_1.02	KNAT3	Homeobox	PF00046	IPR001356	Homeodomain	PBM	Arabidopsis_thaliana	Plants	D	NNVBGTCNNN	GDTTSVLKAWWQSHSKWPYPTEEDKARLVQETGLQLKQINNWFINQRKRNW	10		T112696_1.02		M2796_1.02
M1107_1.02	T099710_1.02	LOC_Os03g03164	Homeobox	PF00046	IPR001356	Homeodomain	PBM	Oryza_sativa	Plants	D	NNDHNNNN	KLPGDTTTILKQWWQQHSKWPYPTEDDKAKLVEETGLQLKQINNWFINQRKRNWHNNSQTSTLK	8		T113240_1.02		M2797_1.02
M1108_1.02	T099773_1.02	LOC_Os09g35910	Homeobox	PF00046	IPR001356	Homeodomain	PBM	Oryza_sativa	Plants	D	NNBYAATCAH	RKKRFSEEQIKSLESMFATQTKLEPRQKLQLARELGLQPRQVAIWFQNKRARWKS	10		T031790_1.02		M2798_1.02
M1116_1.02	T100072_1.02	Os02g0706600	Homeobox	PF00046	IPR001356	Homeodomain	PBM	Oryza_sativa	Plants	D	NNWAANNNNN	KRFRTKFTAEQKERMREFAHRVGWRIHKPDAAAVDAFCAQVGVSRRVLKVWMHNNKHLAKT	10		T111786_1.02		M2799_1.02
M1167_1.02	T100359_1.02	PRH	Homeobox	PF00046	IPR001356	Homeodomain	PBM	Petroselinum_crispum	Plants	D	ATATATWA	STSKTLHGEHATQRLLQSFKENQYPQRAVKESLAAELALSVRQVSNWFNNRRWSFRH	8		T111790_1.02		M2800_1.02
M1195_1.02	T101407_1.02	estExt_gwp_gw1.C_70211	Homeobox	PF00046	IPR001356	Homeodomain	PBM	Physcomitrella_patens	Plants	D	HMATNANDNN	EKKRRLSLEQVRSLERNFEVENKLEPERKMQLAKELGLQPRQVAVWFQNRRARWKT	10		T112011_1.02		M2801_1.02
M1209_1.02	T102388_1.02	GRMZM2G038252	Homeobox	PF00046	IPR001356	Homeodomain	PBM	Zea_mays	Plants	D	BCAATYAD	ARQRWQPTPMQLQILENIFDQGNGTPSKQRIKEITAELSHHGQISETNVYNWFQNRRARSKR	8		T112694_1.02		M2802_1.02
M1210_1.02	T102407_1.02	GRMZM2G087741	Homeobox	PF00046	IPR001356	Homeodomain	PBM	Zea_mays	Plants	D	NNTGACRKCN	KKGKLPKDARTVLLEWWNTHYRWPYPTEEDKVRLAAMTGLDPKQINNWFINQRKRHWK	10		T113239_1.02		M2803_1.02
M1211_1.02	T102440_1.02	GRMZM2G135447	Homeobox	PF00046	IPR001356	Homeodomain	PBM	Zea_mays	Plants	D	SMYGTCAH	RKKKGKLPKEARQKLLHWWELHYKWPYPSETEKMALAETTGLDPKQINNWFINQRKRHWK	8		T112046_1.02		M2804_1.02
M1215_1.02	T102569_1.02	Q1T448	Homeobox	PF00046	IPR001356	Homeodomain	PBM	Medicago_truncatula	Plants	D	NNNNNWRNHN	KRPCFRFSHEAVEKLRQVFAENELPPKSVKDALSKELGLDAAKVNKWFKNARYMALK	10		T111787_1.02		M2805_1.02
M1274_1.02	T108072_1.02	LBD4	DUF260	PF03195	IPR004883	LOB	PBM	Arabidopsis_thaliana	Plants	D	VDNVCGSNNN	PCAACKLLRRRCAQDCVFSPYFPADEPQKFANVHRVFGASNVNKMLQELPIHQRGDAVSSMVYEANARVRDPVYGCVGAISSLQQQIDVLQAQLALAQAEV	10		T113117_1.02		M2806_1.02
M1275_1.02	T108658_1.02	gw1.238.28.1	DUF260	PF03195	IPR004883	LOB	PBM	Physcomitrella_patens	Plants	D	NNNNNVNGSN	PCAACKLLRRRCTRDCVFAPYFPPDEPQKFANVHKVFGAANVNKMLQELPVEARGDAVSSMVYEADARVRDPVYGCVGAISSLQQQVAHLQTQLAVANAEI	10		T111791_1.02		M2807_1.02
M1276_1.02	T109447_1.02	GT-1	MADF_DNA_bdg	PF10545	IPR006578	MADF	PBM	Arabidopsis_thaliana	Plants	D	KTTAACCM	LIMFRRGMDGLFNTSKSNKHLWEQISSKMREKGFDRSPTMCTDKWRNLLKEFKKAKHHDRGNGSAKMSYYKEIEDILRERSKKVTP	8		T111788_1.02		M2808_1.02
M1277_1.02	T109454_1.02	AT3G25990	MADF_DNA_bdg	PF10545	IPR006578	MADF	PBM	Arabidopsis_thaliana	Plants	D	NHDACHNNNN	LISLRREMDNLFNTSKSNKHLWEQISKKMREKGFDRSPSMCTDKWRNILKEFKKAKQHEDKATSGGSTKMSYYNEIE	10		T111792_1.02		M2809_1.02
M1278_1.02	T109460_1.02	AT5G47660	MADF_DNA_bdg	PF10545	IPR006578	MADF	PBM	Arabidopsis_thaliana	Plants	D	WTTACCGY	QALISSRSDVEEKTGINKGAIWDEISARMKERGYERSAKKCKEKWENMNKYYRRVTEGGQKQPEHSKTRSYFEKLGNF	8		T113118_1.02		M2810_1.02
M1282_1.02	T110281_1.02	XM_002876896.1	MADF_DNA_bdg	PF10545	IPR006578	MADF	PBM	Arabidopsis_lyrata	Plants	D	NNNHAACCCCYNN	LISLRREMDNLFNTSKSNKHLWEQISSKMREKGFDRSPTMCTDKWRNILKEFKKAKYQDDDKATSGGSTKMSYYKEIE	13		T111793_1.02		M2811_1.02
M1283_1.02	T110284_1.02	GSVIVG00007522001	MADF_DNA_bdg	PF10545	IPR006578	MADF	PBM	Vitis_vinifera	Plants	D	GTTAACYV	IAFRRELDEFFNTSKSNKHLWEQIAARMSELGYDRTAAMCTDKWRNLLKDYKKAQQRDGGSGKMYYEELEEFYAEKKRNDPYRKITS	8		T111794_1.02		M2812_1.02
M1284_1.02	T110314_1.02	LOC_Os02g01380	MADF_DNA_bdg	PF10545	IPR006578	MADF	PBM	Oryza_sativa	Plants	D	NDWWTTACHN	LEDRFQEPGLKGPLWEEVSARMAAAGYRRNAKRCKEKWENINKYFRKAKESGKKRPAHAKTCPYFDELDRL	10		T113238_1.02		M2813_1.02
M1285_1.02	T110314_1.02	LOC_Os02g01380	MADF_DNA_bdg	PF10545	IPR006578	MADF	PBM	Oryza_sativa	Plants	D	NDWWTTACHN	LEDRFQEPGLKGPLWEEVSARMAAAGYRRNAKRCKEKWENINKYFRKAKESGKKRPAHAKTCPYFDELDRL	10		T111132_1.02		M2814_1.02
M1286_1.02	T110317_1.02	LOC_Os04g40930	MADF_DNA_bdg	PF10545	IPR006578	MADF	PBM	Oryza_sativa	Plants	D	YTAACYNNNN	RREMDSHFNTSKSNKHLWEAISARMREQGFDRSPTMCTDKWRNLLKEFKKARSHARGGGGGGVGGGGAGTGGGNCPAKMACYKEIDDLLK	10		T090244_1.02		M2815_1.02
M1287_1.02	T110377_1.02	XM_002892704.1	MADF_DNA_bdg	PF10545	IPR006578	MADF	PBM	Arabidopsis_lyrata	Plants	D	GGTTAACC	LIMFRRGMDGLFNTSKSNKHLWEQISAKMREKGFDRSPTMCTDKWRNLLKEFKKAKHHDRGNGSAKMSYYKEIEDILRERNKKVTPQYNK	8		T125221_1.02		M2816_1.02
M1290_1.02	T110402_1.02	29929.m004704	MADF_DNA_bdg	PF10545	IPR006578	MADF	PBM	Ricinus_communis	Plants	D	NDNDHDHNHN	LIGLRREMDGLFNTSKSNKHLWESISSKMREKGFDRSPTMCTDKWRNLLKEFKKARHQERGSGSAKMSYYKEIDEILRERSKNAQYK	10		T121630_1.02		M2817_1.02
M1291_1.02	T110431_1.02	cassava13991.valid.m1	MADF_DNA_bdg	PF10545	IPR006578	MADF	PBM	Manihot_esculenta	Plants	D	NNDACHNNNN	LIALRREMDGLFNTSKSNKHLWEQISAKMREKGFDRSPTMCTDKWRNLLKEFKKAKHQDRGSGSAKMSYYKEIDEILRERSKNAQYKS	10		T121634_1.02		M2818_1.02
M1292_1.02	T110563_1.02	Glyma11g37390.1	MADF_DNA_bdg	PF10545	IPR006578	MADF	PBM	Glycine_max	Plants	D	BWDACYNNNN	LIGLRREMDALFNTSKSNKHLWEQISAKMREKGFDRSPTMCTDKWRNLLKEFKKAKHQDRGSGSAKMSYYKEIDEILR	10		T120454_1.02		M2819_1.02
M1293_1.02	T110650_1.02	Medtr3g103160.1	MADF_DNA_bdg	PF10545	IPR006578	MADF	PBM	Medicago_truncatula	Plants	D	NWAACYNNNN	LIGLRREMDSLFNTSKSNKHLWEQISAKMREKGFDRSPTMCTDKWRNLLKEFKKAKHHDRGGGSGSGGKMSCYKEIDEI	10		T121637_1.02		M2820_1.02
M1294_1.02	T110731_1.02	MDP0000164819	MADF_DNA_bdg	PF10545	IPR006578	MADF	PBM	Malus_x_domestica	Plants	D	YTAACYVNNN	LIALRREMDSLFNTSKSNKHLWEQISAKMREKGFDRSPTMCTDKWRNLLKEFKKAKHHDRGSGSAKMSYYKEIEEILKERSKNPQ	10		T121636_1.02		M2821_1.02
M1302_1.02	T116390_1.02	PK00738.1	Myb_DNA-binding	PF00249	IPR014778	Myb/SANT	PBM	Cannabis_sativa	Plants	D	NNHRGATWRN	GVPWTEEEHRMFLLGLQKLGKGDWRGIARNYVISRTPTQVASHAQKYF	10		T121639_1.02		M2822_1.02
M1303_1.02	T116408_1.02	PK02532.1	Myb_DNA-binding	PF00249	IPR014778	Myb/SANT	PBM	Cannabis_sativa	Plants	D	NAGATATTW	RESWTEPEHDKFLEALQLFDRDWKKIEAFVGSKTVIQIRSHAQKYF	9		T121635_1.02		M2823_1.02
M1304_1.02	T116428_1.02	PK06103.1	Myb_DNA-binding	PF00249	IPR014778	Myb/SANT	PBM	Cannabis_sativa	Plants	D	CTAGGGCA	KQKWTAEEEAALKAGVIKHGAGKWRTILTDPEFSSILHLRSNVDLKDKWRNIN	8		T121632_1.02		M2824_1.02
M1305_1.02	T116429_1.02	PK06182.1	Myb_DNA-binding	PF00249	IPR014778	Myb/SANT	PBM	Cannabis_sativa	Plants	D	WTACCTACCN	KGRWTSEEDEILTKYIQSNGEGSWRSLPKNAGLLRCGKSCRLRWINYL	10		T127989_1.02		M2825_1.02
M1305_1.02	T116429_1.02	PK06182.1	Myb_DNA-binding	PF00249	IPR014778	Myb/SANT	PBM	Cannabis_sativa	Plants	D	WTACCTACCN	RGNISSEEEDIIINLHSTLGNRWSLIASHLPGRTDNEIKNYWNSHL	10		T128440_1.02		M2826_1.02
M1306_1.02	T116443_1.02	PK08316.1	Myb_DNA-binding	PF00249	IPR014778	Myb/SANT	PBM	Cannabis_sativa	Plants	D	NNNRWATCNN	REKWTEEEHQKFLEALKLYGRGWRQIEEHVGTKTAVQIRSHAQKYF	10		T128901_1.02		M2827_1.02
M1307_1.02	T116455_1.02	PK10342.1	Myb_DNA-binding	PF00249	IPR014778	Myb/SANT	PBM	Cannabis_sativa	Plants	D	SGMATCTW	RLRWTHELHERFVDAVAQLGGPDRATPKGVLRVMGVQGLTIYHVKSHLQKYR	8		T030048_1.02		M2828_1.02
M1308_1.02	T116478_1.02	PK14402.1	Myb_DNA-binding	PF00249	IPR014778	Myb/SANT	PBM	Cannabis_sativa	Plants	D	NDWGATTCSNN	RRCWSIELHRRFVDAIHQLGGSHVATPKQIRELMRVEGLTNDEVKSHLQKYR	11		T030160_1.02		M2829_1.02
M1309_1.02	T116505_1.02	PK17526.1	Myb_DNA-binding	PF00249	IPR014778	Myb/SANT	PBM	Cannabis_sativa	Plants	D	NTGGATAANN	GTPWTEEEHKLFLLGLQKVGKGDWRGISRNFVKTRTPTQVASHAQKYF	10		T030159_1.02		M2830_1.02
M1310_1.02	T116514_1.02	PK19779.1	Myb_DNA-binding	PF00249	IPR014778	Myb/SANT	PBM	Cannabis_sativa	Plants	D	NNKATNCNNN	RRNWSPELHKRFLNALQQLGGSHAATPKQIRELMKVDGLTNDEVKSHLQKYR	10		T002165_1.02		M2831_1.02
M1311_1.02	T116543_1.02	PK23829.1	Myb_DNA-binding	PF00249	IPR014778	Myb/SANT	PBM	Cannabis_sativa	Plants	D	HGGATAAB	GVPWTEEEHKLFLLGLQKVGKGDWRGISRNFVKSRTPTQVASHAQKYF	8		T027925_1.02		M2832_1.02
M1312_1.02	T116557_1.02	PK27213.1	Myb_DNA-binding	PF00249	IPR014778	Myb/SANT	PBM	Cannabis_sativa	Plants	D	NNNNGATDDN	STNWTAAENKAFENALAVFDKETPERWHNVAAMIPGKSVEDVIKKYKELE	10		T119749_1.02		M2833_1.02
M1312_1.02	T116557_1.02	PK27213.1	Myb_DNA-binding	PF00249	IPR014778	Myb/SANT	PBM	Cannabis_sativa	Plants	D	NNNNGATDDN	GVPWTEEEHKLFLMGLKKYGKGDWRNISRNFVVTRTPTQVASHAQKYF	10		T119786_1.02		M2834_1.02
M1313_1.02	T116567_1.02	PK28565.1	Myb_DNA-binding	PF00249	IPR014778	Myb/SANT	PBM	Cannabis_sativa	Plants	D	RACVGTTA	KGPWSPEEDDSLQKLVEKHGPRNWSLISKSIPGRSGKSCRLRWCNQL	8		T119910_1.02		M2835_1.02
M1313_1.02	T116567_1.02	PK28565.1	Myb_DNA-binding	PF00249	IPR014778	Myb/SANT	PBM	Cannabis_sativa	Plants	D	RACVGTTA	HRAFTAEEDDTIIRAHARFGNKWATIARLLNGRTDNAIKNHWNSTL	8		T122721_1.02		M2836_1.02
M1314_1.02	T116575_1.02	PK29550.1	Myb_DNA-binding	PF00249	IPR014778	Myb/SANT	PBM	Cannabis_sativa	Plants	D	NNRGATHDNN	GVPWTEEEHRLFLIGLQKLGKGDWRGIARNYVVSRTPTQVASHAQKYF	10		T123381_1.02		M2837_1.02
M1315_1.02	T116744_1.02	HRS1	Myb_DNA-binding	PF00249	IPR014778	Myb/SANT	PBM	Arabidopsis_thaliana	Plants	D	NRGAATCT	RRCWSSQLHRRFLNALQHLGGPHVATPKQIREFMKVDGLTNDEVKSHLQKYR	8		T127932_1.02		M2838_1.02
M1316_1.02	T116747_1.02	TRFL5	Myb_DNA-binding	PF00249	IPR014778	Myb/SANT	PBM	Arabidopsis_thaliana	Plants	D	NTAGGGCW	MKFWTSEEVAALREGVKEYGKSWKDIKNSYPVVFADRSEVDLKDKWRNLL	8		T127937_1.02		M2839_1.02
M1317_1.02	T116752_1.02	EPR1	Myb_DNA-binding	PF00249	IPR014778	Myb/SANT	PBM	Arabidopsis_thaliana	Plants	D	DGATAYTHN	REKWSEEEHDRFLEAIKLYGRGWRQIQEHIGTKTAVQIRSHAQKFF	9		T127950_1.02		M2840_1.02
M1318_1.02	T116756_1.02	AT1G19000	Myb_DNA-binding	PF00249	IPR014778	Myb/SANT	PBM	Arabidopsis_thaliana	Plants	D	NNHRGATARN	GVPWTENEHKRFLIGLQKVGKGDWKGISRNFVKSRTPTQVASHAQKYF	10		T127990_1.02		M2841_1.02
M1319_1.02	T116759_1.02	MYB3	Myb_DNA-binding	PF00249	IPR014778	Myb/SANT	PBM	Arabidopsis_thaliana	Plants	D	NGGTAGGTRNN	KGAWTKEEDQLLVDYIRKHGEGCWRSLPRAAGLQRCGKSCRLRWMNYL	11		T127993_1.02		M2842_1.02
M1319_1.02	T116759_1.02	MYB3	Myb_DNA-binding	PF00249	IPR014778	Myb/SANT	PBM	Arabidopsis_thaliana	Plants	D	NGGTAGGTRNN	RGNFTEEEDELIIKLHSLLGNKWSLIAGRLPGRTDNEIKNYWNTHI	11		T128003_1.02		M2843_1.02
M1320_1.02	T116761_1.02	AT1G25550	Myb_DNA-binding	PF00249	IPR014778	Myb/SANT	PBM	Arabidopsis_thaliana	Plants	D	NWGATWCBNN	RRCWSPELHRRFLHALQQLGGSHVATPKQIRDLMKVDGLTNDEVKSHLQKYR	10		T128011_1.02		M2844_1.02
M1321_1.02	T116785_1.02	AT1G68670	Myb_DNA-binding	PF00249	IPR014778	Myb/SANT	PBM	Arabidopsis_thaliana	Plants	D	NNNGDATMNN	RRCWSPELHRRFLNALQQLGGSHVATPKQIRDHMKVDGLTNDEVKSHLQKYR	10		T128341_1.02		M2845_1.02
M1322_1.02	T116796_1.02	AT1G74840	Myb_DNA-binding	PF00249	IPR014778	Myb/SANT	PBM	Arabidopsis_thaliana	Plants	D	NNYGGATAWCN	GVPWTEEEHKLFLLGLQRVGKGDWKGISRNFVKTRTSTQVASHAQKYF	11		T128350_1.02		M2846_1.02
M1323_1.02	T116800_1.02	AT2G01060	Myb_DNA-binding	PF00249	IPR014778	Myb/SANT	PBM	Arabidopsis_thaliana	Plants	D	NWGATDCBNN	RLRWTHELHERFVDAVAQLGGPDRATPKGVLRVMGVQGLTIYHVKSHLQKYR	10		T128497_1.02		M2847_1.02
M1324_1.02	T116801_1.02	ARR14	Myb_DNA-binding	PF00249	IPR014778	Myb/SANT	PBM	Arabidopsis_thaliana	Plants	D	NNVRDATCTN	RVVWSIELHQQFVNAVNKLGIDKAVPKRILELMNVPGLSRENVASHLQKFR	10		T129214_1.02		M2848_1.02
M1325_1.02	T116847_1.02	AT3G04030	Myb_DNA-binding	PF00249	IPR014778	Myb/SANT	PBM	Arabidopsis_thaliana	Plants	D	NKATDCBNN	RLKWTPDLHERFIEAVNQLGGADKATPKTIMKVMGIPGLTLYHLKSHLQKYR	9		T129224_1.02		M2849_1.02
M1326_1.02	T116872_1.02	AT3G13040	Myb_DNA-binding	PF00249	IPR014778	Myb/SANT	PBM	Arabidopsis_thaliana	Plants	D	NNWKATNCBN	RMRWTPELHESFVKAVIKLEGPEKATPKAVKKLMNVEGLTIYHVKSHLQKYR	10		T129225_1.02		M2850_1.02
M1327_1.02	T116876_1.02	ARR1	Myb_DNA-binding	PF00249	IPR014778	Myb/SANT	PBM	Arabidopsis_thaliana	Plants	D	NNVRDATCHN	RVVWSVELHQQFVAAVNQLGVEKAVPKKILELMNVPGLTRENVASHLQKYR	10		T129228_1.02		M1363_1.02
M1328_1.02	T116881_1.02	AT3G24120	Myb_DNA-binding	PF00249	IPR014778	Myb/SANT	PBM	Arabidopsis_thaliana	Plants	D	NNKATDCBNN	RLRWTTELHERFVDAVTQLGGPDKATPKTIMRTMGVKGLTLYHLKSHLQKFR	10		T130094_1.02		M1364_1.02
M1329_1.02	T116896_1.02	MYB94	Myb_DNA-binding	PF00249	IPR014778	Myb/SANT	PBM	Arabidopsis_thaliana	Plants	D	DACCGGTH	RGNFTEHEEKMILHLQALLGNRWAAIASYLPERTDNDIKNYWNTHL	8		T140825_1.02		M1365_1.02
M1329_1.02	T116896_1.02	MYB94	Myb_DNA-binding	PF00249	IPR014778	Myb/SANT	PBM	Arabidopsis_thaliana	Plants	D	DACCGGTH	KGPWTPEEDIILVSYIQEHGPGNWRSVPTHTGLRRCSKSCRLRWTNYL	8		T140833_1.02		M1384_1.02
M1330_1.02	T116900_1.02	AtMYB77	Myb_DNA-binding	PF00249	IPR014778	Myb/SANT	PBM	Arabidopsis_thaliana	Plants	D	RRCVGTTR	KGPWSQEEDEQLRRMVEKYGPRNWSAISKSIPGRSGKSCRLRWCNQL	8		T140839_1.02		M1388_1.02
M1330_1.02	T116900_1.02	AtMYB77	Myb_DNA-binding	PF00249	IPR014778	Myb/SANT	PBM	Arabidopsis_thaliana	Plants	D	RRCVGTTR	HRPFSPEEDETIVTARAQFGNKWATIARLLNGRTDNAVKNHWNSTL	8		T140840_1.02		M1400_1.02
M1331_1.02	T116923_1.02	ARR2	Myb_DNA-binding	PF00249	IPR014778	Myb/SANT	PBM	Arabidopsis_thaliana	Plants	D	NMGDATCTTN	RVVWSVELHQQFVAAVNQLGVDKAVPKKILEMMNVPGLTRENVASHLQKYR	10		T140842_1.02		M1401_1.02
M1332_1.02	T116927_1.02	APRR2	Myb_DNA-binding	PF00249	IPR014778	Myb/SANT	PBM	Arabidopsis_thaliana	Plants	D	NNRNWATCNN	KVDWTPELHKKFVQAVEQLGVDQAIPSRILELMKVGTLTRHNVASHLQKFR	10		T140844_1.02		M1402_1.02
M1333_1.02	T116928_1.02	MYB98	Myb_DNA-binding	PF00249	IPR014778	Myb/SANT	PBM	Arabidopsis_thaliana	Plants	D	NKMCGTTACNN	KETWSEEEDRVLIEFHKEIGNKWAEIAKRLPGRTENSIKNHWNATK	11		T140848_1.02		M1403_1.02
M1333_1.02	T116928_1.02	MYB98	Myb_DNA-binding	PF00249	IPR014778	Myb/SANT	PBM	Arabidopsis_thaliana	Plants	D	NKMCGTTACNN	KGQWTAEEDRVLIQLVEKYGLRKWSHIAQVLPGRIGKQCRERWHNHL	11		T140850_1.02		M1404_1.02
M1334_1.02	T116934_1.02	AtPHR1	Myb_DNA-binding	PF00249	IPR014778	Myb/SANT	PBM	Arabidopsis_thaliana	Plants	D	NWKATNCBNN	RMRWTPELHEAFVEAVNSLGGSERATPKGVLKIMKVEGLTIYHVKSHLQKYR	10		T140851_1.02		M1405_1.02
M1335_1.02	T116944_1.02	ATMYB4	Myb_DNA-binding	PF00249	IPR014778	Myb/SANT	PBM	Arabidopsis_thaliana	Plants	D	RGTWGGTR	KGAWTKEEDERLVAYIKAHGEGCWRSLPKAAGLLRCGKSCRLRWINYL	8		T140943_1.02		M1406_1.02
M1335_1.02	T116944_1.02	ATMYB4	Myb_DNA-binding	PF00249	IPR014778	Myb/SANT	PBM	Arabidopsis_thaliana	Plants	D	RGTWGGTR	RGNFTEEEDELIIKLHSLLGNKWSLIAGRLPGRTDNEIKNYWNTHI	8		T141098_1.02		M1407_1.02
M1336_1.02	T116952_1.02	AT5G04760	Myb_DNA-binding	PF00249	IPR014778	Myb/SANT	PBM	Arabidopsis_thaliana	Plants	D	NDGATAAGGN	SSQWTRSEDKMFEQALVLFPEGSPNRWERIADQLHKSAGEVREHYEVLV	10		T141100_1.02		M1408_1.02
M1336_1.02	T116952_1.02	AT5G04760	Myb_DNA-binding	PF00249	IPR014778	Myb/SANT	PBM	Arabidopsis_thaliana	Plants	D	NDGATAAGGN	GTPWTENEHKLFLIGLKRYGKGDWRSISRNVVVTRTPTQVASHAQKYF	10		T141347_1.02		M1409_1.02
M1337_1.02	T116953_1.02	AT5G05090	Myb_DNA-binding	PF00249	IPR014778	Myb/SANT	PBM	Arabidopsis_thaliana	Plants	D	NHAGATHCKNN	RLVWTPQLHKRFVDAVAHLGIKNAVPKTIMQLMSVDGLTRENVASHLQKYR	11		T143197_1.02		M1410_1.02
M1338_1.02	T116956_1.02	MYB33	Myb_DNA-binding	PF00249	IPR014778	Myb/SANT	PBM	Arabidopsis_thaliana	Plants	D	NNDDYNGTTD	KGAFSQEEEQLIVELHAKMGNRWARMAAHLPGRTDNEIKNYWNTRI	10		T143200_1.02		M1411_1.02
M1338_1.02	T116956_1.02	MYB33	Myb_DNA-binding	PF00249	IPR014778	Myb/SANT	PBM	Arabidopsis_thaliana	Plants	D	NNDDYNGTTD	KGPWSSAEDDILIDYVNKHGEGNWNAVQKHTSLFRCGKSCRLRWANHL	10		T148732_1.02		M1412_1.02
M1339_1.02	T116962_1.02	AT5G08520	Myb_DNA-binding	PF00249	IPR014778	Myb/SANT	PBM	Arabidopsis_thaliana	Plants	D	NNGATNDNN	GSVWSREDDIAFERALANNTDESEERWEKIAADVPGKSVEQIKEHYELLV	9		T148744_1.02		M1413_1.02
M1339_1.02	T116962_1.02	AT5G08520	Myb_DNA-binding	PF00249	IPR014778	Myb/SANT	PBM	Arabidopsis_thaliana	Plants	D	NNGATNDNN	IAWTEDEHRLFLLGLDKYGKGDWRSISRNFVVTRTPTQVASHAQKYF	9		T148746_1.02		M1414_1.02
M1340_1.02	T116971_1.02	KAN	Myb_DNA-binding	PF00249	IPR014778	Myb/SANT	PBM	Arabidopsis_thaliana	Plants	D	NDNDTAHNHN	RMRWTSSLHARFVHAVELLGGHERATPKSVLELMDVKDLTLAHVKSHLQMYR	10		T148806_1.02		M1415_1.02
M1341_1.02	T116976_1.02	ATMYR1	Myb_DNA-binding	PF00249	IPR014778	Myb/SANT	PBM	Arabidopsis_thaliana	Plants	D	NNNVGNATMN	RLKWTPDLHERFVEAVNQLGGGDKATPKTIMKVMGIPGLTLYHLKSHLQKYR	10		T151032_1.02		M1416_1.02
M1342_1.02	T116983_1.02	PHL1	Myb_DNA-binding	PF00249	IPR014778	Myb/SANT	PBM	Arabidopsis_thaliana	Plants	D	NWKATNCBNN	RMRWTPELHEAFVEAVNQLGGSERATPKAVLKLLNNPGLTIYHVKSHLQKYR	10		T151039_1.02		M1559_1.02
M1343_1.02	T116988_1.02	MYB24	Myb_DNA-binding	PF00249	IPR014778	Myb/SANT	PBM	Arabidopsis_thaliana	Plants	D	NNRKTHGGY	RGNITPEEQLTIMELHAKWGNRWSKIAKHLPGRTDNEIKNFWRTKI	9		T151041_1.02		M1560_1.02
M1343_1.02	T116988_1.02	MYB24	Myb_DNA-binding	PF00249	IPR014778	Myb/SANT	PBM	Arabidopsis_thaliana	Plants	D	NNRKTHGGY	KGPWTMEEDLILINYIANHGEGVWNSLAKSAGLKRTGKSCRLRWLNYL	9		T151051_1.02		M1561_1.02
M1344_1.02	T116997_1.02	AT5G47390	Myb_DNA-binding	PF00249	IPR014778	Myb/SANT	PBM	Arabidopsis_thaliana	Plants	D	NHGGATAANN	GTPWTEEEHRMFLLGLQKLGKGDWRGISRNYVTTRTPTQVASHAQKYF	10		T151053_1.02		M1562_1.02
M1345_1.02	T117010_1.02	ARR18	Myb_DNA-binding	PF00249	IPR014778	Myb/SANT	PBM	Arabidopsis_thaliana	Plants	D	NNNNAGATAYGNN	RVVWSQELHQKFVSAVQQLGLDKAVPKKILDLMSIEGLTRENVASHLQKYR	13		T151056_1.02		M1563_1.02
M1346_1.02	T117025_1.02	ATTRB2	Myb_DNA-binding	PF00249	IPR014778	Myb/SANT	PBM	Arabidopsis_thaliana	Plants	D	WRMCCTAR	KQKWTPEEEAALKAGVLKHGTGKWRTILSDTEFSLILKSRSNVDLKDKWRNI	8		T151061_1.02		M1564_1.02
M1361_1.02	T119724_1.02	LOC_Os01g51154	Myb_DNA-binding	PF00249	IPR014778	Myb/SANT	PBM	Oryza_sativa	Plants	D	WRMCCTAVNN	KQKWTSEEEEALRRGVLKHGPGKWRTIQKDPEFSPVLSSRSNIDLKDKWRNL	10		T151062_1.02		M1565_1.02
M1362_1.02	T119745_1.02	LOC_Os02g09480	Myb_DNA-binding	PF00249	IPR014778	Myb/SANT	PBM	Oryza_sativa	Plants	D	NDACMGKTAN	RRPFTAEEDAAILRAHARLGNRWAAIARLLPGRTDNAVKNHWNSSL	10		T151110_1.02		M1566_1.02
M1362_1.02	T119745_1.02	LOC_Os02g09480	Myb_DNA-binding	PF00249	IPR014778	Myb/SANT	PBM	Oryza_sativa	Plants	D	NDACMGKTAN	KGPWSPEEDEALRRLVERHGARNWTAIGRGIPGRSGKSCRLRWCNQL	10		T151119_1.02		M1567_1.02
M1363_1.02	T119749_1.02	LOC_Os02g22020	Myb_DNA-binding	PF00249	IPR014778	Myb/SANT	PBM	Oryza_sativa	Plants	D	NNKATHCNNN	RRCWAPELHRRFLQALQQLGGSHVATPKQIRELMKVDGLTNDEVKSHLQKYR	10		T151122_1.02		M1568_1.02
M1364_1.02	T119786_1.02	LOC_Os03g21240	Myb_DNA-binding	PF00249	IPR014778	Myb/SANT	PBM	Oryza_sativa	Plants	D	NWKATNCBNN	RMRWTPELHESFVHAVNKLGGSEKATPKGVLKLMKVDGLTIYHVKSHLQKYR	10		T151124_1.02		M1570_1.02
M1365_1.02	T119910_1.02	LOC_Os08g06110	Myb_DNA-binding	PF00249	IPR014778	Myb/SANT	PBM	Oryza_sativa	Plants	D	NDGATAYNH	RERWTEAEHNRFLEALKLYGRAWQRIEEHVGTKTAVQIRSHAQKFF	9		T151125_1.02		M1571_1.02
M1384_1.02	T122721_1.02	e_gw1.362.4.1	Myb_DNA-binding	PF00249	IPR014778	Myb/SANT	PBM	Physcomitrella_patens	Plants	D	NNNRDATCNN	RVVWSVELHQQFVSAVNQLGIDKAVPKRILELMGVQGLTRENVASHLQKYR	10		T151138_1.02		M1572_1.02
M1388_1.02	T123381_1.02	fgenesh1_pg.scaffold_70000111	Myb_DNA-binding	PF00249	IPR014778	Myb/SANT	PBM	Physcomitrella_patens	Plants	D	NVGATNDNN	GVPWTEEEHRLFLLGLQKLGKGDWRGISRNFVQTRTPTQVASHAQKYF	9		T151144_1.02		M1575_1.02
M1400_1.02	T127932_1.02	anac025	NAM	PF02365	IPR003441	NAC/NAM	PBM	Arabidopsis_thaliana	Plants	D	YACGYAAY	LPPGFRFHPTDEELVVHYLKKKADSVPLPVSIIAEIDLYKFDPWELPSKASFGEHEWYFFSPRDRKYPNGVRPNRAATSGYWKATGTDKPIFTCNSHKVGVKKALVFYGGKPPKGIKTDWIMHEYRLT	8		T151164_1.02		M1576_1.02
M1401_1.02	T127937_1.02	NAP	NAM	PF02365	IPR003441	NAC/NAM	PBM	Arabidopsis_thaliana	Plants	D	NRGTCAWNN	LPPGFRFHPTDEELIVYYLRNQTMSKPCPVSIIPEVDIYKFDPWQLPEKTEFGENEWYFFSPRERKYPNGVRPNRAAVSGYWKATGTDKAIHSGSSNVGVKKALVFYKGRPPKGIKTDWIMHEYRLH	9		T151227_1.02		M1618_1.02
M1402_1.02	T127950_1.02	NST1	NAM	PF02365	IPR003441	NAC/NAM	PBM	Arabidopsis_thaliana	Plants	D	NTWRCGTAAN	VPPGFRFHPTEEELLQYYLRKKVNSIEIDLDVIRDVDLNKLEPWDIQEMCKIGTTPQNDWYFFSHKDKKYPTGTRTNRATAAGFWKATGRDKIIYSNGRRIGMRKTLVFYKGRAPHGQKSDWIMHEYRLD	10		T151286_1.02		M1619_1.02
M1403_1.02	T127986_1.02	NTL9	NAM	PF02365	IPR003441	NAC/NAM	PBM	Arabidopsis_thaliana	Plants	D	TTAAGTAAT	LPLGFRFRPTDEELVNHYLRLKINGRHSDVRVIPDIDVCKWEPWDLPALSVIKTDDPEWFFFCPRDRKYPNGHRSNRATDSGYWKATGKDRSIKSKKTLIGMKKTLVFYRGRAPKGERTNWIMHEYRPT	9		T151379_1.02		M1620_1.02
M1404_1.02	T127989_1.02	NAC2	NAM	PF02365	IPR003441	NAC/NAM	PBM	Arabidopsis_thaliana	Plants	D	NNRCAMGHMANN	LAPGFRFHPTDEELVRYYLKRKVCNKPFKFDAISVTDIYKSEPWDLPDKSKLKSRDLEWYFFSMLDKKYSNGSKTNRATEKGYWKTTGKDREIRNGSRVVGMKKTLVYHKGRAPRGERTNWVMHEYRLS	12		T151484_1.02		M1621_1.02
M1405_1.02	T127990_1.02	ANAC079	NAM	PF02365	IPR003441	NAC/NAM	PBM	Arabidopsis_thaliana	Plants	D	RYACGCAA	LPPGFRFHPTDEELITHYLHKKVLDLGFSAKAIGEVDLNKAEPWELPYKAKIGEKEWYFFCVRDRKYPTGLRTNRATQAGYWKATGKDKEIFRGKSLVGMKKTLVFYRGRAPKGQKTNWVMHEYRLD	8		T151486_1.02		M1643_1.02
M1406_1.02	T127993_1.02	NAC083	NAM	PF02365	IPR003441	NAC/NAM	PBM	Arabidopsis_thaliana	Plants	D	WYACGYAANN	LPPGFRFHPTDEELVVQYLKRKVCSSPLPASIIPEFDVCRADPWDLPGNLEKERYFFSTREAKYPNGNRSNRATGSGYWKATGIDKRVVTSRGNQIVGLKKTLVFYKGKPPHGSRTDWIMHEYRLS	10		T153908_1.02		M1644_1.02
M1407_1.02	T128003_1.02	ATNAC6	NAM	PF02365	IPR003441	NAC/NAM	PBM	Arabidopsis_thaliana	Plants	D	DYACGNHAN	LPPGFRFHPTDEELITHYLKPKVFNTFFSATAIGEVDLNKIEPWDLPWKAKMGEKEWYFFCVRDRKYPTGLRTNRATEAGYWKATGKDKEIFKGKSLVGMKKTLVFYKGRAPKGVKTNWVMHEYRLE	9		T153981_1.02		M1645_1.02
M1408_1.02	T128011_1.02	ANAC100	NAM	PF02365	IPR003441	NAC/NAM	PBM	Arabidopsis_thaliana	Plants	D	NBAMKNHWNN	LPPGFRFHPTDEELITHYLHKKVLDTSFSAKAIGEVDLNKSEPWELPWMAKMGEKEWYFFCVRDRKYPTGLRTNRATEAGYWKATGKDKEIYRGKSLVGMKKTLVFYRGRAPKGQKTNWVMHEYRLE	10		T153987_1.02		M1646_1.02
M1409_1.02	T128341_1.02	XM_002871237.1	NAM	PF02365	IPR003441	NAC/NAM	PBM	Arabidopsis_lyrata	Plants	D	NBAMKNHWNN	LPPGFRFHPTDEELITHYLHKKVLDISFAAKAIGEVDLNKAEPWELPYKAKMGEKEWYFFCVRDRKYPTGLRTNRATQAGYWKATGKDKEIFRGKSLVGMKKTLVFYRGRAPKGQKTNWVMHEYRLD	10		T153989_1.02		M1647_1.02
M1410_1.02	T128350_1.02	XM_002866389.1	NAM	PF02365	IPR003441	NAC/NAM	PBM	Arabidopsis_lyrata	Plants	D	DYACGYHANN	LPPGFRFHPTDEELITHYLHKKVLDISFSAKAIGEVDLNKSEPWELPWMAKMGEKEWYFFCVRDRKYPTGLRTNRATEAGYWKATGKDKEIYRGKSLVGMKKTLVFYRGRAPKGQKTNWVMHEYRLE	10		T153992_1.02		M1648_1.02
M1411_1.02	T128497_1.02	LOC_Os06g04090	NAM	PF02365	IPR003441	NAC/NAM	PBM	Oryza_sativa	Plants	D	NNNNHMDNND	VPPGFRFHPTEEELLTYYLKKKVASERIDLDVIRDVDLNKLEPWDIQERCRIGSGPQNDWYFFSHKDKKYPTGTRTNRATAAGFWKATGRDKAIYSSSNRIGMRKTLVFYKGRAPHGQKSDWIMHEYRLD	10		T153997_1.02		M1649_1.02
M1412_1.02	T129214_1.02	e_gw1.159.34.1	NAM	PF02365	IPR003441	NAC/NAM	PBM	Physcomitrella_patens	Plants	D	DYACGNHANN	LPPGFRFHPTDEELVSYYLTRKIRNPDFSVRAIGEVDLNKCEPWDLPVKATFGEKEWYFFSLRDRKYPTGLRTNRATEKGYWKATGKDKDVLRSGDHSLVGMKKTLVFYRGRAPKGEKTSWIMHEYRVE	10		T153998_1.02		M1650_1.02
M1413_1.02	T129224_1.02	e_gw1.279.28.1	NAM	PF02365	IPR003441	NAC/NAM	PBM	Physcomitrella_patens	Plants	D	RHAMDCAANNN	LPPGFRFHPTDDELVSFYLVRKISNPQVVVKTIPNVDLNKCEPWDLPDKAKVGEKEWYFFSLRDRKYPTGQRTNRATDKGYWKATGKDRDVMNSGTHCLVGMKKTLVFYMGRAPKGLKTNWIMHEYRLG	11		T153999_1.02		M1651_1.02
M1414_1.02	T129225_1.02	e_gw1.288.15.1	NAM	PF02365	IPR003441	NAC/NAM	PBM	Physcomitrella_patens	Plants	D	NNNBAMKNHW	LPPGFRFHPTDEELVSYYLTKKVLDSRFAVRAIAEVDLNKCEPWDLPEKAKMGEKEWYFFSLRDRKYPTGMRTNRATDAGYWKATGKDRDVLAHGRPRLIGMKKTLVFYMGRAPKGEKTNWIMHEYRLE	10		T154000_1.02		M1652_1.02
M1415_1.02	T129228_1.02	e_gw1.327.11.1	NAM	PF02365	IPR003441	NAC/NAM	PBM	Physcomitrella_patens	Plants	D	NWWAYRHAAN	LPPGFRFHPTDEELVVYYLARKIREPGFEVKTICEVDLNKCEPWDLPEKAKLGEKEWYFFSLRDRKYPTGMRTNRATEKGYWKATGKDRDVMNSGTHALVGMKKTLVFYRGRAPRGVKTHWIMHEYRLT	10		T154001_1.02		M1653_1.02
M1416_1.02	T130094_1.02	MDP0000762302	NAM	PF02365	IPR003441	NAC/NAM	PBM	Malus_x_domestica	Plants	D	NNNAMKHNWN	VPPGFRFHPTEEELLHYYLRKKVAFERIDLDVIREVDLNKLEPWDIQEKCKIGSTPQNDWYFFSHKDKKYPTGTRTNRATTAGFWKATGRDKIIYSGFKRIGLRKTLVFYKGRAPHGQKSDWIMHEYRLD	10		T154004_1.02		M1654_1.02
M1559_1.02	T140825_1.02	PK06791.1	SBP	PF03110	IPR004333	SBP	PBM	Cannabis_sativa	Plants	D	NNGTACGRN	ICQVEDCGADLTNAKDYHRRHKVCEMHSKAVKALVGNVMQRFCQQCSRFHALQEFDEGKRSCRRRLAGHNKRRRKTNPD	9		T154008_1.02		M1655_1.02
M1560_1.02	T140833_1.02	PK22320.1	SBP	PF03110	IPR004333	SBP	PBM	Cannabis_sativa	Plants	D	NNGTACGGNN	CCQAEKCSADLSDAKQYHRRHKVCEIHAKAQVVFVSGIRQRFCQQCSRFHELSEFDETRRSCRRRLAGHNERRRKSSGE	10		T154010_1.02		M1656_1.02
M1561_1.02	T140839_1.02	SPL14	SBP	PF03110	IPR004333	SBP	PBM	Arabidopsis_thaliana	Plants	D	NNNRTACNN	MCQVDNCTEDLSHAKDYHRRHKVCEVHSKATKALVGKQMQRFCQQCSRFHLLSEFDEGKRSCRRRLAGHNRRRRKTTQP	9		T154018_1.02		M1657_1.02
M1562_1.02	T140840_1.02	SPL11	SBP	PF03110	IPR004333	SBP	PBM	Arabidopsis_thaliana	Plants	D	NNNHGTACGGWN	RCQIDGCELDLSSAKGYHRKHKVCEKHSKCPKVSVSGLERRFCQQCSRFHAVSEFDEKKRSCRKRLSHHNARRRKPQGV	12		T154019_1.02		M1658_1.02
M1563_1.02	T140842_1.02	SPL4	SBP	PF03110	IPR004333	SBP	PBM	Arabidopsis_thaliana	Plants	D	NRTACDDNN	LCQVDRCTADMKEAKLYHRRHKVCEVHAKASSVFLSGLNQRFCQQCSRFHDLQEFDEAKRSCRRRLAGHNERRRKSSGE	9		T154025_1.02		M1659_1.02
M1564_1.02	T140844_1.02	AT1G76580	SBP	PF03110	IPR004333	SBP	PBM	Arabidopsis_thaliana	Plants	D	NNNRTAYNNN	KCQVDNCKEDLSIAKDYHRRHKVCEVHSKATKALVGKQMQRFCQQCSRFHLLSEFDEGKRSCRRRLDGHNRRRRKTQPD	10		T154031_1.02		M1660_1.02
M1565_1.02	T140848_1.02	SPL5	SBP	PF03110	IPR004333	SBP	PBM	Arabidopsis_thaliana	Plants	D	NNGTACGDN	LCQVDRCTVNLTEAKQYYRRHRVCEVHAKASAATVAGVRQRFCQQCSRFHELPEFDEAKRSCRRRLAGHNERRRKISGD	9		T154032_1.02		M1661_1.02
M1566_1.02	T140850_1.02	SPL12	SBP	PF03110	IPR004333	SBP	PBM	Arabidopsis_thaliana	Plants	D	NGTACGDN	CCQVDNCGADLSKVKDYHRRHKVCEIHSKATTALVGGIMQRFCQQCSRFHVLEEFDEGKRSCRRRLAGHNKRRRKANPD	8		T154034_1.02		M1662_1.02
M1567_1.02	T140851_1.02	SPL7	SBP	PF03110	IPR004333	SBP	PBM	Arabidopsis_thaliana	Plants	D	DGTACKDNN	RCQVPDCEADISELKGYHKRHRVCLRCATASFVVLDGENKRYCQQCGKFHLLPDFDEGKRSCRRKLERHNNRRKRKPVD	9		T154036_1.02		M1663_1.02
M1568_1.02	T140943_1.02	B9GPL8_POPTR	SBP	PF03110	IPR004333	SBP	PBM	Populus_trichocarpa	Plants	D	NGTACGG	MCQVDNCKEDLSKAKDYHRRHKVCQVHSKATKALVGKQMQRFCQQCSRFHPLTEFDEGKRSCRRRLAGHNRRRRKTQPE	7		T154039_1.02		M1677_1.02
M1570_1.02	T141098_1.02	fgenesh1_pg.scaffold_194000034	SBP	PF03110	IPR004333	SBP	PBM	Physcomitrella_patens	Plants	D	NNNGTACNNN	MCQAEGCKFDLSLAKPYHRRHKVCELHSKAPNVIAGGQTQRFCQQCSRFHSLGEFDDGKRSCRKRLADHNRRRRKPQSN	10		T154046_1.02		M1678_1.02
M1571_1.02	T141100_1.02	fgenesh1_pg.scaffold_252000020	SBP	PF03110	IPR004333	SBP	PBM	Physcomitrella_patens	Plants	D	NNNKRCVNN	LCQAEGCKSDLSTAKQYHRRHKVCELHSKAPNVVAGGQTQRFCQQCSRFHSLGEFDDGKRSCRKRLADHNRRRRKPQPY	9		T154047_1.02		M1679_1.02
M1572_1.02	T141347_1.02	ppa000682m	SBP	PF03110	IPR004333	SBP	PBM	Prunus_persica	Plants	D	NNNNGTACGD	MCQVDNCKEDLSNAKDYHRRHKVCEIHSKATKAPVAKQMQRFCQQCSRFHPLSEFDEGKRSCRRRLAGHNRRRRKTQPE	10		T154048_1.02		M1680_1.02
M1575_1.02	T143197_1.02	INO	HMG_box	PF00505	IPR000910	Sox	PBM	Arabidopsis_thaliana	Plants	D	NNNYRNNNDN	RQRAPSAYNCFIKEEIRRLKAQNPSMAHKEAFSLAAKNWAHFPPAHNKRAA	10		T154049_1.02		M1681_1.02
M1576_1.02	T143200_1.02	YAB5	HMG_box	PF00505	IPR000910	Sox	PBM	Arabidopsis_thaliana	Plants	D	NNNNHRN	RQRVPSAYNQFIKEEIQRIKANNPDISHREAFSTAAKNWAHFPHIHF	7		T154050_1.02		M1682_1.02
M1618_1.02	T148732_1.02	ASIL1	DUF573	PF04504	IPR007592	Storekeeper	PBM	Arabidopsis_thaliana	Plants	D	NNDHCGDHNN	DDCWSEEATKVLIEAWGDRFSEPGKGTLKQQHWKEVAEIVNKSRQCKYPKTDIQCKNRIDTVKKKYKQEKAKIASGDGPSKWVFFKK	10		T111140_1.02		M1683_1.02
M1619_1.02	T148744_1.02	AT4G00238	DUF573	PF04504	IPR007592	Storekeeper	PBM	Arabidopsis_thaliana	Plants	D	NNNNVBNNNN	GHAQRVWSEEDEISLLQAMIDFKAETGTSPWDHKDRFFDIAKKSISFDVSKVQFFDKIRSFKRKYFGDRKVRSVESDHDKKCLGLAVSFWGS	10		T111168_1.02		M1684_1.02
M1620_1.02	T148746_1.02	AT4G00270	DUF573	PF04504	IPR007592	Storekeeper	PBM	Arabidopsis_thaliana	Plants	D	HCGGCCGM	PLIVRIWNEEDELSILKGLVDYRAKTGFNPKIDWDAFCSFLGSSIVERFSKDQVLSKIRKLKRRFHVHSEKINQGNDPKFTRSSDSEAFGFSSMIWGQ	8		T146443_1.02		M1685_1.02
M1621_1.02	T148806_1.02	LOC_Os03g25430	DUF573	PF04504	IPR007592	Storekeeper	PBM	Oryza_sativa	Plants	D	NNNVRYNNN	PLFQRLWTEEDEIVILRAFAEFTAQRGTAFASHQYDTDPFYEDMRRRLQLDFSKSQLVEKLRRLKRKYRNCVDRLRATGQSFSFRSPHEQAIFEIARGIWRP	9		T008775_1.02		M1686_1.02
M1643_1.02	T151032_1.02	PK14653.1	TCP	PF03634	IPR005333	TCP	PBM	Cannabis_sativa	Plants	D	BTGGGCCCAV	TVAKRASTKDRHRKVEGRGRRIRMPAACAARIFQLTRELGHKSDGETIRWLLEHAEPAIIAATGTGTVPAIAMSVNGTLKIPTDTPDPEPDDPTLKRKRKRPVNSEYVDVNEGFSVSVSAGLAPLTQTQQQHQQPQPQHQQQAVPQGFVPM	10		T076058_1.02		M1687_1.02
M1644_1.02	T151039_1.02	TCP24	TCP	PF03634	IPR005333	TCP	PBM	Arabidopsis_thaliana	Plants	D	BBGKBYNNNN	ASGGKDRHSKVLTSKGLRDRRIRLSVATAIQFYDLQDRLGFDQPSKAVEWLINAASDSITDLPLLNTNFDHLDQNQNQTKSACSSGTSESSLLSLSRTEIRGKARERARERTAKDRDKDLQNAH	10		T112014_1.02		M1688_1.02
M1645_1.02	T151041_1.02	TCP3	TCP	PF03634	IPR005333	TCP	PBM	Arabidopsis_thaliana	Plants	D	NDGGMCCACN	STGRKDRHSKVCTAKGPRDRRVRLSAPTAIQFYDVQDRLGFDRPSKAVDWLITKAKSAIDDLAQLPPWNPADTLRQHAAAAANAKPRKTKTLISPPPPQPEETEHHRIGEEEDNESSFLPASMDSDSIADTIKSFFPVASTQQSYHHQPPSRGNTQNQDLLRLSLQSFQNGPPFPNQTEPALFSGQSNNQLAFDSSTASWEQSHQSPEFGKIQRLVSWNNVGAAESAGSTGGFVFASPSSLHPVYSQSQLLSQRG	10		T028322_1.02		M1689_1.02
M1646_1.02	T151051_1.02	MEE35	TCP	PF03634	IPR005333	TCP	PBM	Arabidopsis_thaliana	Plants	D	GGGACCAC	STGRKDRHSKVCTAKGPRDRRVRLSAHTAIQFYDVQDRLGFDRPSKAVDWLIKKAKTSIDELAELPPWNPADAIRLAAANAKPRRTTAKTQISPSPPPPQQQQQQQQLQFGVGFNGGGAEHPSNNESSFLPPSMDSDSIADTIKSFFPVIGSSTEAPSNHNLMHNYHHQHPPDLLSRTNSQNQDLRLSLQSFPDGPPSLLHHQHHHHTSASASEPTL	8		T028323_1.02		M1690_1.02
M1647_1.02	T151053_1.02	TCP20	TCP	PF03634	IPR005333	TCP	PBM	Arabidopsis_thaliana	Plants	D	GGSCCCACNN	LGPKRSSNKDRHTKVEGRGRRIRMPALCAARIFQLTRELGHKSDGETIQWLLQQAEPSIIAATGSGTIPASALASSAATSNHHQGGSLTAGLMISHDLDGGSSSSGRPLNWG	10		T003695_1.02		M1691_1.02
M1648_1.02	T151056_1.02	TCP2	TCP	PF03634	IPR005333	TCP	PBM	Arabidopsis_thaliana	Plants	D	NBGGKMCCVN	ASGGKDRHSKVLTSKGPRDRRVRLSVSTALQFYDLQDRLGYDQPSKAVEWLIKAAEDSISELPSLNNTHFPTDDENHQNQTLTTVAANSLSKSACSSNSDTSKNSSGLSLSRSELRDKARERARERTAKETKERDHNHT	10		T153785_1.02		M1692_1.02
M1649_1.02	T151061_1.02	AT5G51910	TCP	PF03634	IPR005333	TCP	PBM	Arabidopsis_thaliana	Plants	D	NNGGVCCCAC	PAPKRPTSKDRHTKVEGRGRRIRMPAGCAARVFQLTRELGHKSDGETIRWLLERAEPAIIEATGTGTVPAIAVSVNGTLKIPTSSPVLNDGGRDGDGDLIKKRRKRNCTSDFVDVNDSCHSSVTSG	10		T028339_1.02		M1693_1.02
M1650_1.02	T151062_1.02	TCP5	TCP	PF03634	IPR005333	TCP	PBM	Arabidopsis_thaliana	Plants	D	GGGACCAY	TFGGKDRHSKVCTVRGLRDRRIRLSVPTAIQLYDLQDRLGLSQPSKVIDWLLEAAKDDVDKLPPLQFPHGFNQMYPNLIFGNSGFGESPSSTTSTTFPGTNLGFLENWDLGGSSRTRARLTDTTTTQRESFDLDKGKWIKNDENSNQDHQGFNTNHQQQFPLTNPYNNTSAYYNLGHLQQSLDQSGNNVTVAISNVAANNNNNLNLHPPSSSAGDGSQ	8		T111176_1.02		M1694_1.02
M1651_1.02	T151110_1.02	XM_002893560.1	TCP	PF03634	IPR005333	TCP	PBM	Arabidopsis_lyrata	Plants	D	NBKKNNMMVN	ASGGKDRHSKVLTSKGLRDRRIRLSVATAIQFYDLQDRLGFDQPSKAVEWLINAASDSITDLPLINTNFDYLDENQNQTKSAGSSGTSESSLLSLSRTEIRGKARERARERTAKERDKDLQNAQS	10		T153662_1.02		M1695_1.02
M1652_1.02	T151119_1.02	XM_002876964.1	TCP	PF03634	IPR005333	TCP	PBM	Arabidopsis_lyrata	Plants	D	GRSCCCAC	LGPKRSSNKDRHTKVEGRGRRIRMPALCAARIFQLTRELGHKSDGETIQWLLQQAEPSIIAATGSGTIPASALASAASSVSNHHQGGSLTTGLMISHDLDGGSSSGRPLNWGIGGGEGVSRSN	8		T012394_1.02		M1696_1.02
M1653_1.02	T151122_1.02	XM_002867953.1	TCP	PF03634	IPR005333	TCP	PBM	Arabidopsis_lyrata	Plants	D	GGSMCCAC	ASGGKDRHSKVLTSKGPRDRRVRLSVSTALQFYDLQDRLGYDQPSKAVEWLIKAAEDSISELPSLNNTNFPTDDENHQNQTLARTVAAANSLSKSACSSNSDTSKNSSGLSLSRSELRDKARERARERTAKETKERDHNHT	8		T000653_1.02		M1697_1.02
M1654_1.02	T151124_1.02	XM_002865836.1	TCP	PF03634	IPR005333	TCP	PBM	Arabidopsis_lyrata	Plants	D	GRSCCCAC	KPAPKRPAKDRHTKVEGRGRRIRMPAGCAARVFQLTRELGHKSDGETIRWLLERAEPAIIEATGTGTVPAIAVSVNGTLKIPTSAPVENNGGGDGDGDGDLMKKRRKRNCTSEFVDVNEHDSCYSSV	8		T111151_1.02		M1698_1.02
M1655_1.02	T151125_1.02	XM_002866361.1	TCP	PF03634	IPR005333	TCP	PBM	Arabidopsis_lyrata	Plants	D	GGGACCAC	TFGGKDRHSKVCTVRGLRDRRIRLSVPTAIQLYDLQDRLGLSQPSKVIDWLLEAAKDDVDKLPPLQFPHGFNQMYPNLIFGNSGFGESPSSASSTAFPGTNLGFLENWDLGGSSRTRSRLTDTTTTQRESFDLDKGKWIKHDENSNQDHQGFDTNHQHFPLTNPYNNTSSYYNLGHLQQSLDQSGNNVTVAISNVAANNNNNLNLPPPSSSAGDGS	8		T111142_1.02		M1699_1.02
M1656_1.02	T151138_1.02	GSVIVG00027588001	TCP	PF03634	IPR005333	TCP	PBM	Vitis_vinifera	Plants	D	NNGGNCCCAC	PPVKRASTKDRHTKVEGRGRRIRMPATCAARIFQLTRELGHKSDGETIRWLLEHAEPAIIAATGTGTVPAIAMSVGGTLKIPTTSTATTQEPDPNKKKRKRPANSEFVDVNDAVSVSSG	10		T111157_1.02		M1700_1.02
M1657_1.02	T151144_1.02	LOC_Os02g42380	TCP	PF03634	IPR005333	TCP	PBM	Oryza_sativa	Plants	D	NBGGGCCCVN	KAAGAAGGKDRHSKVNGRGRRVRMPIVCAARVFQLTRELGLKSDGQTIEWLLRQAEPSILAATGTGTTPAAFVSSSAPSTSSSHQHTLLGKRQRQESAAADAVSVAGAASAFWAALPAPGRPDAWGFSPLDAQPTYVPMAQAHHHHLNLLAALSGAARRAEEES	10		T079361_1.02		M1701_1.02
M1658_1.02	T151164_1.02	OsI_08196	TCP	PF03634	IPR005333	TCP	PBM	Oryza_sativa	Plants	D	GGGCCCAC	KAAGAAGGKDRHSKVNGRGRRVRMPIVCAARVFQLTRELGLKSDGQTIEWLLRQAEPAILAATGTGTTPAAFVSSSAPSTSSHQHTLLGKRQRQESAAADAVSVAGAASAFWAALPAPGRPDAWGFSPLDAQPTYVPMAQAHHHHLNLLAALSGAARRAEEES	8		T111175_1.02		M1702_1.02
M1659_1.02	T151227_1.02	scaffold_301743.1	TCP	PF03634	IPR005333	TCP	PBM	Arabidopsis_lyrata	Plants	D	BKGGGACCAC	STGRKDRHSKVCTAKGPRDRRVRLSAHTAIQFYDVQDRLGFDRPSKAVDWLIKKAKSSIDELAELPPWNPADAIRLAAANAKPRRTTAKTQISLSPPPQQQQQQQQLHFGAGFDRGGAEHPSNESSFLPPSMDSDSIADTIKSFFPVVGSSTEAPPNHQLMHNYHHHPPDLLSRTNSQNQDLRLSLQSFPDGPPSLLHHNHHHHTSASASEP	10		T111178_1.02		M1836_1.02
M1660_1.02	T151286_1.02	cassava45561.m1	TCP	PF03634	IPR005333	TCP	PBM	Manihot_esculenta	Plants	D	KGGVCCCACH	LAPKRSSNKDRHKKVDGRGRRIRMPALCAARIFQLTRELGHKSDGETIQWLLQQAEPSIIAATGSGTIPASALAAAGASVSQQGTSVSTGLHTKIEGLGPSIGSRERANWTMMTSNLGRPNIAGGMWPSAGGIGAGFLSNTSQAATNFGNENPNNLPK	10		T012356_1.02		M1840_1.02
M1661_1.02	T151379_1.02	Glyma19g26560.1	TCP	PF03634	IPR005333	TCP	PBM	Glycine_max	Plants	D	BGGBCCCAC	LAPKRSSNKDRHTKVEGRGRRIRMPALCAARIFQLTRELGHKSDGETIQWLLQQAEPSIIAATGTGTIPASALAAAGNSLSPQGSSLSSALHHQHQKIDELGCGSGGSSRASWQM	9		T012410_1.02		M1842_1.02
M1662_1.02	T151484_1.02	LjSGA_053525.1	TCP	PF03634	IPR005333	TCP	PBM	Lotus_japonicus	Plants	D	GGNCCCAC	TPQKRASTKDRHTKVEGRGRRIRMPATCAARIFQLTRELGHRSDGETIRWLLEHAEPAIIAATGTGTVPAIAMSVNGTLRIPTTSPSSNSKSPDPEPGDPNEKKKRKRPGTGAADVSFGD	8		T012436_1.02		M1852_1.02
M1663_1.02	T151486_1.02	LjT20A21.20.nc	TCP	PF03634	IPR005333	TCP	PBM	Lotus_japonicus	Plants	D	GGGACCAY	ASGGKDRHSKVMTSKGLRDRRVRLSVSTAIQFYDLQDRLGVDQPSKAVDWLIKAAEDAISELPSLNNLFPETPQQQSDHENQNLNQNLNSLSKSACSSNSETSKGSGGLSLSRCENRVKARERARERAAKEKENESSIAHN	8		T111111_1.02		M1853_1.02
M1677_1.02	T153908_1.02	AtGRF6	WRC	PF08879	IPR014977	WRC	PBM	Arabidopsis_thaliana	Plants	D	NNHRNNNN	DAEPGRCRRTDGKKWRCSKEAYPDSKYCERHMHRGKNRSSSRKPPP	8		T009107_1.02		M1866_1.02
M1678_1.02	T153981_1.02	WRKY14	WRKY	PF03106	IPR003657	WRKY	PBM	Arabidopsis_thaliana	Plants	D	NRGTCAAMNN	PSDLWAWRKYGQKPIKGSPFPRGYYRCSSSKGCSARKQVERSRTDPNMLVITYTSEHNHPW	10		T012373_1.02		M1876_1.02
M1679_1.02	T153987_1.02	WRKY63	WRKY	PF03106	IPR003657	WRKY	PBM	Arabidopsis_thaliana	Plants	D	NGGTCAAN	LDDGFTWRKYGQKTIKTSLYQRCYYRCAYAKDQNCYATKRVQMIQDSPPVYRTTYLGQHTCKA	8		T012482_1.02		M1877_1.02
M1680_1.02	T153989_1.02	WRKY57	WRKY	PF03106	IPR003657	WRKY	PBM	Arabidopsis_thaliana	Plants	D	NNRGTCAAHN	LEDGYRWRKYGQKAVKNSPFPRSYYRCTNSRCTVKKRVERSSDDPSIVITTYEGQHCHQT	10		T012450_1.02		M1885_1.02
M1681_1.02	T153992_1.02	WRKY40	WRKY	PF03106	IPR003657	WRKY	PBM	Arabidopsis_thaliana	Plants	D	NRGTCAWN	VKDGYQWRKYGQKVTRDNPSPRAYFKCACAPSCSVKKKVQRSVEDQSVLVATYEGEHNHPM	8		T023821_1.02		M1886_1.02
M1682_1.02	T153997_1.02	WRKY15	WRKY	PF03106	IPR003657	WRKY	PBM	Arabidopsis_thaliana	Plants	D	NRGTCAAMNN	PPDDYSWRKYGQKPIKGSPHPRGYYKCSSVRGCPARKHVERAADDSSMLIVTYEGDHNHSL	10		T000676_1.02		M1893_1.02
M1683_1.02	T153998_1.02	ATWRKY17	WRKY	PF03106	IPR003657	WRKY	PBM	Arabidopsis_thaliana	Plants	D	NNDGTCAAHN	PPDEYSWRKYGQKPIKGSPHPRGYYKCSTFRGCPARKHVERALDDSTMLIVTYEGEHRHHQ	10		T140845_1.02		M1909_1.02
M1684_1.02	T153999_1.02	WRKY60	WRKY	PF03106	IPR003657	WRKY	PBM	Arabidopsis_thaliana	Plants	D	NYGGTCAAMNN	VKDGYQWRKYGQKITRDNPSPRAYFRCSFSPSCLVKKKVQRSAEDPSFLVATYEGTHNHTG	11		T140838_1.02		M1920_1.02
M1685_1.02	T154000_1.02	WRKY25	WRKY	PF03106	IPR003657	WRKY	PBM	Arabidopsis_thaliana	Plants	D	YRGTCAAM	SNDGYGWRKYGQKQVKKSENPRSYFKCTYPDCVSKKIVETASDGQITEIIYKGGHNHPK	8		T012452_1.02		M1921_1.02
M1685_1.02	T154000_1.02	WRKY25	WRKY	PF03106	IPR003657	WRKY	PBM	Arabidopsis_thaliana	Plants	D	YRGTCAAM	LIDGFRWRKYGQKVVKGNTNPRSYYKCTFQGCGVKKQVERSAADERAVLTTYEGRHNHDI	8		T009064_1.02		M1932_1.02
M1686_1.02	T154001_1.02	WRKY21	WRKY	PF03106	IPR003657	WRKY	PBM	Arabidopsis_thaliana	Plants	D	NNRGTCAAMN	PPDDYSWRKYGQKPIKGSPYPRGYYKCSSMRGCPARKHVERCLEDPAMLIVTYEAEHNHPK	10		T004628_1.02		M1940_1.02
M1687_1.02	T154004_1.02	WRKY33	WRKY	PF03106	IPR003657	WRKY	PBM	Arabidopsis_thaliana	Plants	D	NNRGTCHDNN	GEDGYNWRKYGQKQVKGSENPRSYYKCTFPNCPTKKKVERSLEGQITEIVYKGSHNHPK	10		T111177_1.02		M1941_1.02
M1687_1.02	T154004_1.02	WRKY33	WRKY	PF03106	IPR003657	WRKY	PBM	Arabidopsis_thaliana	Plants	D	NNRGTCHDNN	LDDGYRWRKYGQKVVKGNPNPRSYYKCTTIGCPVRKHVERASHDMRAVITTYEGKHNHDV	10		T111160_1.02		M1943_1.02
M1688_1.02	T154008_1.02	WRKY43	WRKY	PF03106	IPR003657	WRKY	PBM	Arabidopsis_thaliana	Plants	D	NRGTCAAHNN	LDDGYRWRKYGQKSVKNSLYPRSYYRCTQHMCNVKKQVQRLSKETSIVETTYEGIHNHPC	10		T151054_1.02		M1947_1.02
M1689_1.02	T154010_1.02	WRKY23	WRKY	PF03106	IPR003657	WRKY	PBM	Arabidopsis_thaliana	Plants	D	RGTCAACG	LEDGYRWRKYGQKAVKNSPFPRSYYRCTTASCNVKKRVERSFRDPSTVVTTYEGQHTHIS	8		T023887_1.02		M1948_1.02
M1690_1.02	T154018_1.02	WRKY22	WRKY	PF03106	IPR003657	WRKY	PBM	Arabidopsis_thaliana	Plants	D	NNNKTMHDNN	NSDVWAWRKYGQKPIKGSPYPRGYYRCSTSKGCLARKQVERNRSDPKMFIVTYTAEHNHPA	10		T153994_1.02		M1949_1.02
M1691_1.02	T154019_1.02	WRKY47	WRKY	PF03106	IPR003657	WRKY	PBM	Arabidopsis_thaliana	Plants	D	NNRGTCAACKN	VNDGCQWRKYGQKMAKGNPCPRAYYRCTMAVGCPVRKQVQRCAEDTTILTTTYEGNHNHPL	11		T107946_1.02		M2341_1.02
M1692_1.02	T154025_1.02	WRKY29	WRKY	PF03106	IPR003657	WRKY	PBM	Arabidopsis_thaliana	Plants	D	NNNGTCHDNN	LSDAWAWRKYGQKPIKGSPYPRSYYRCSSSKGCLARKQVERNPQNPEKFTITYTNEHNHEL	10		T023840_1.02		M2342_1.02
M1693_1.02	T154031_1.02	WRKY11	WRKY	PF03106	IPR003657	WRKY	PBM	Arabidopsis_thaliana	Plants	D	NDGTCAAHNN	PPDEYSWRKYGQKPIKGSPHPRGYYKCSTFRGCPARKHVERALDDPAMLIVTYEGEHRHNQ	10		T028337_1.02		M2343_1.02
M1694_1.02	T154032_1.02	WRKY18	WRKY	PF03106	IPR003657	WRKY	PBM	Arabidopsis_thaliana	Plants	D	NNRGTCAANN	VKDGFQWRKYGQKVTRDNPSPRAYFRCSFAPSCPVKKKVQRSAEDPSLLVATYEGTHNHLG	10		T112690_1.02		M2344_1.02
M1695_1.02	T154034_1.02	WRKY62	WRKY	PF03106	IPR003657	WRKY	PBM	Arabidopsis_thaliana	Plants	D	TRGTCAAM	YHDGFLWRKYGQKQIKESEYQRSYYKCAYTKDQNCEAKKQVQKIQHNPPLYSTTYFGQHICQL	8		T112013_1.02		M2345_1.02
M1696_1.02	T154036_1.02	WRKY75	WRKY	PF03106	IPR003657	WRKY	PBM	Arabidopsis_thaliana	Plants	D	NRGTCAAM	LDDGYRWRKYGQKAVKNNKFPRSYYRCTYGGCNVKKQVQRLTVDQEVVVTTYEGVHSHPI	8		T111134_1.02		M2346_1.02
M1697_1.02	T154039_1.02	WRKY30	WRKY	PF03106	IPR003657	WRKY	PBM	Arabidopsis_thaliana	Plants	D	RGTCAACNNN	LDDGFSWRKYGQKDILGAKFPRGYYRCTYRKSQGCEATKQVQRSDENQMLLEISYRGIHSCSQ	10		T111152_1.02		M2347_1.02
M1698_1.02	T154046_1.02	WRKY8	WRKY	PF03106	IPR003657	WRKY	PBM	Arabidopsis_thaliana	Plants	D	NRGTCAAHN	LEDGYRWRKYGQKAVKNSPYPRSYYRCTTQKCNVKKRVERSYQDPTVVITTYESQHNHPI	9		T111108_1.02		M2348_1.02
M1699_1.02	T154047_1.02	WRKY48	WRKY	PF03106	IPR003657	WRKY	PBM	Arabidopsis_thaliana	Plants	D	NNVGTCADNN	LDDGYRWRKYGQKAVKNSPYPRSYYRCTTVGCGVKKRVERSSDDPSIVMTTYEGQHTHPF	10		T111117_1.02		M2349_1.02
M1700_1.02	T154048_1.02	WRKY27	WRKY	PF03106	IPR003657	WRKY	PBM	Arabidopsis_thaliana	Plants	D	NNGTCHDNN	SSDLWAWRKYGQKPIKGSPYPRNYYRCSSSKGCLARKQVERSNLDPNIFIVTYTGEHTHPR	9		T085260_1.02		M2350_1.02
M1701_1.02	T154049_1.02	ATWRKY2	WRKY	PF03106	IPR003657	WRKY	PBM	Arabidopsis_thaliana	Plants	D	BRGTCAAM	AEDGYNWRKYGQKLVKGSEYPRSYYKCTNPNCQVKKKVERSREGHITEIIYKGAHNHLK	8		T153782_1.02		M2351_1.02
M1701_1.02	T154049_1.02	ATWRKY2	WRKY	PF03106	IPR003657	WRKY	PBM	Arabidopsis_thaliana	Plants	D	BRGTCAAM	LDDGYRWRKYGQKVVKGNPNPRSYYKCTAPGCTVRKHVERASHDLKSVITTYEGKHNHDV	8		T012392_1.02		M2352_1.02
M1702_1.02	T154050_1.02	WRKY51	WRKY	PF03106	IPR003657	WRKY	PBM	Arabidopsis_thaliana	Plants	D	NNRGTCAANN	MDDGFKWRKYGKKSVKNNINKRNYYKCSSEGCSVKKRVERDGDDAAYVITTYEGVHNHES	10		T127917_1.02		M2353_1.02
M1836_1.02	T111140_1.02	4-Sep	SRF-TF	PF00319	IPR002100	MADS box	SELEX	Arabidopsis_thaliana	Plants	D	NNWNCYWWWWWTGGNWHB	KRIENKINRQVTFAKRRNGLLKKAYELSVLCDAEIALLIFSNRGKLYEFCS	18		T125220_1.02		M2354_1.02
M1840_1.02	T111168_1.02	AG	SRF-TF	PF00319	IPR002100	MADS box	SELEX	Arabidopsis_thaliana	Plants	D	HTTWCCWWAWNDGGHADN	KRIENTTNRQVTFCKRRNGLLKKAYELSVLCDAEVALIVFSSRGRLYEYSN	18		T075744_1.02		M2355_1.02
M1842_1.02	T090226_1.02	HAT5	Homeobox	PF00046	IPR001356	Homeodomain	SELEX	Arabidopsis_thaliana	Plants	D	AATAATTV	PEKKRRLTTEQVHLLEKSFETENKLEPERKTQLAKKLGLQPRQVAVWFQNRRARWKT	8		T151156_1.02		M2356_1.02
M1852_1.02	T076034_1.02	Dof2	zf-Dof	PF02701	IPR003851	Dof	SELEX	Zea_mays	Plants	D	AAAGCN	PAPGGDPCPRCGSRDTKFCYYNNYNTSQPRHLCKSCRRYWTKGGSLRNVPVGGGTRKSSSSSS	6		T151141_1.02		M2357_1.02
M1853_1.02	T076064_1.02	Dof3	zf-Dof	PF02701	IPR003851	Dof	SELEX	Zea_mays	Plants	D	AAAGYV	LPEPGLKCPRCDSTNTKFCYFNNYSLTQPRHFCRACRRYWTRGGALRNVPVGGGYRRHAKRAK	6		T090239_1.02		M2358_1.02
M1866_1.02	T121638_1.02	Gamyb	Myb_DNA-binding	PF00249	IPR014778	Myb/SANT	SELEX	Hordeum_vulgare	Plants	D	GKCSGTTRBN	KGPWTSAEDAILVDYVKKHGEGNWNAVQKNTGLFRCGKSCRLRWANHL	10		T153784_1.02		M2359_1.02
M1866_1.02	T121638_1.02	Gamyb	Myb_DNA-binding	PF00249	IPR014778	Myb/SANT	SELEX	Hordeum_vulgare	Plants	D	GKCSGTTRBN	KGAFTPEEERLIIQLHSKMGNKWARMAAHLPGRTDNEIKNYWNTRI	10		T112047_1.02		M2360_1.02
M1876_1.02	T146443_1.02	HMG-1	HMG_box	PF00505	IPR000910	Sox	SELEX	Pisum_sativum	Plants	D	RADHACRAS	PKRPPSAFFVFMEDFRKQFKKGNADNKAVSAVGKAAGAKWKSMTEAEKAPYAAKAEKRKAEYEKSMKSYN	9		T121633_1.02		M2361_1.02
M1877_1.02	T008775_1.02	HMG-I/Y	AT_hook	PF02178	IPR017956	AT hook	SELEX	Pisum_sativum	Plants	D	NDWVAAANRVMRWMAY	KRGRGRPPKAKDP	16		T113237_1.02		M2362_1.02
M1877_1.02	T008775_1.02	HMG-I/Y	AT_hook	PF02178	IPR017956	AT hook	SELEX	Pisum_sativum	Plants	D	NDWVAAANRVMRWMAY	GRPRGRPPKVKPQ	16		T002166_1.02		M2363_1.02
M1877_1.02	T008775_1.02	HMG-I/Y	AT_hook	PF02178	IPR017956	AT hook	SELEX	Pisum_sativum	Plants	D	NDWVAAANRVMRWMAY	PRPRGRPPKDPNA	16		T002167_1.02		M2364_1.02
M1877_1.02	T008775_1.02	HMG-I/Y	AT_hook	PF02178	IPR017956	AT hook	SELEX	Pisum_sativum	Plants	D	NDWVAAANRVMRWMAY	GRPRGRPKKIART	16		T112031_1.02		M2365_1.02
M1885_1.02	T076073_1.02	MNB1A	zf-Dof	PF02701	IPR003851	Dof	SELEX	Zea_mays	Plants	D	AAAGH	AVGEGDPCPRCASRDTKFCYYNNYNTSQPRHFCKGCRRYWTKGGTLRNVPVGGGTRKKPSSSS	5		T027608_1.02		M2366_1.02
M1886_1.02	T121632_1.02	myb.Ph3	Myb_DNA-binding	PF00249	IPR014778	Myb/SANT	SELEX	Petunia_x_hybrida	Plants	D	WRACNGTTW	KGAFTVEEERIIIELHAKLGNKWARMAAQLPGRTDNEIKNYWNTRL	9		T028336_1.02		M2367_1.02
M1886_1.02	T121632_1.02	myb.Ph3	Myb_DNA-binding	PF00249	IPR014778	Myb/SANT	SELEX	Petunia_x_hybrida	Plants	D	WRACNGTTW	KGPWTAAEDSILMEYVKKHGEGNWNAVQRNSGLMRCGKSCRLRWANHL	9		T111149_1.02		M2368_1.02
M1893_1.02	T076058_1.02	PBF	zf-Dof	PF02701	IPR003851	Dof	SELEX	Zea_mays	Plants	D	AAAGY	QLPEALKCPRCDSNNTKFCYYNNYSMSQPRYFCKACRRYWTHGGTLRNVPIGGGCRKNKHASR	5		T154702_1.02		M2369_1.02
M1909_1.02	T112014_1.02	squamosa	SRF-TF	PF00319	IPR002100	MADS box	SELEX	Antirrhinum_majus	Plants	D	NTTDCYWTWTWTRK	KRIENKINRQVTFSKRRGGLLKKAHELSVLCDAEVALIVFSNKGKLFEYST	14		T112021_1.02		M2370_1.02
M1920_1.02	T028322_1.02	bZIP910	bZIP_1	PF00170	IPR011616	bZIP	SELEX	Antirrhinum_majus	Plants	D	MTGACGT	DDDERKRKRKLSNRESARRSRMRKQQRLDELIAQESQMQEDNKKLRDTINGATQLYLNFASDNN	7		T029980_1.02		M2371_1.02
M1921_1.02	T028323_1.02	bZIP911	bZIP_1	PF00170	IPR011616	bZIP	SELEX	Antirrhinum_majus	Plants	D	GRTGACGTGKMC	DERKRKRKQSNRESARRSRMRKQQRLDELMAQESQIQEENKKLQKIIDDSKQLYLNFASENN	12		T028338_1.02		M2372_1.02
M1932_1.02	T090274_1.02	ATHB5	Homeobox	PF00046	IPR001356	Homeodomain	SELEX	Arabidopsis_thaliana	Plants	D	CAATVATTGVVSV	EKKRRLGVEQVKALEKNFEIDNKLEPERKVKLAQELGLQPRQVAIWFQNRRARWKT	13		T112012_1.02		M2373_1.02
M1940_1.02	T066618_1.02	id1	zf-C2H2	PF00096	IPR007087	C2H2 ZF	SELEX	Zea_mays	Plants	D	CRVDARVRRMVA	EYRCDCGILFSRKDSLLTHRAFC	12		T112029_1.02		M2374_1.02
M1940_1.02	T066618_1.02	id1	zf-C2H2	PF00096	IPR007087	C2H2 ZF	SELEX	Zea_mays	Plants	D	CRVDARVRRMVA	WCCERCGKRYAVQSDWKAHVKGC	12		T112027_1.02		M2375_1.02
M1941_1.02	T116935_1.02	ARR10	Myb_DNA-binding	PF00249	IPR014778	Myb/SANT	SELEX	Arabidopsis_thaliana	Plants	D	AGATHYKN	RVLWTHELHNKFLAAVDHLGVERAVPKKILDLMNVDKLTRENVASHLQKFR	8		T151048_1.02		M2376_1.02
M1943_1.02	T003695_1.02	abi4	AP2	PF00847	IPR001471	AP2	SELEX	Zea_mays	Plants	D	CGSYGCYBYB	RYRGVRQRSWGKWVAEIREPRKRSRKWLGTFATAEDAARAYDRAALLLYGP	10		T151045_1.02		M2377_1.02
M1947_1.02	T153785_1.02	PEND	UNKNOWN	Unknown	Unknown	Unknown	SELEX	Pisum_sativum	Plants	D	ANTTCTTATK	MHSVIKGGWRPTFALAKKNDSQERKTRIRLSKDKRKAMVESFIKKYQESNGGNFPPITVTHKEVGGSFYTVREIVREVIQENRVLGPAKFNLDEFSTDRFLEQNPLGSIASGPQPFLGESSNEVHPEHNKVPDTNDRLLSVSDNGHVISVDHVDVTNKETVEATVVSDEYYTGDEYPVVVNGHVIYDSQVDVTNNGSVEAAVVSDGYFTGAELEIVDKEHGVDSSKVDVTDKESVEAVVVSDDDCTVGELEIVDK	10		T077391_1.02		M2378_1.02
M1948_1.02	T028327_1.02	EmBP-1	bZIP_1	PF00170	IPR011616	bZIP	SELEX	Triticum_aestivum	Plants	D	WSACGTGG	ERELKRERRKQSNRESARRSRLRKQQECEELAQKVSELTAANGTLRSELDQLKKDCKTMETENK	8		T153661_1.02		M2379_1.02
M1949_1.02	T028339_1.02	TGA1A	bZIP_1	PF00170	IPR011616	bZIP	SELEX	Nicotiana_sp.	Plants	D	TGACGTD	KPVEKVLRRLAQNREAARKSRLRKKAYVQQLENSKLKLIQLEQELERARKQ	7		T028340_1.02		M2380_1.02
M2341_1.02	T111176_1.02	AGL15	SRF-TF	PF00319	IPR002100	MADS box	ChIP-chip	Arabidopsis_thaliana	Plants	D	WNMCMAAARDRGAAA	KRIENANSRQVTFSKRRSGLLKKARELSVLCDAEVAVIVFSKSGKLFEYSS	15		T028341_1.02		M2381_1.02
M2342_1.02	T153662_1.02	BES1	UNKNOWN	Unknown	Unknown	Unknown	ChIP-chip	Arabidopsis_thaliana	Plants	D	HRCACGTGDVV	MTSDGATSTSAAAAAAAMATRRKPSWRERENNRRRERRRRAVAAKIYTGLRAQGNYNLPKHCDNNEVLKALCSEAGWVVEEDGTTYRKGHKPLPGDMAGSSSRATPYSSHNQSPLSSTFDSPILSYQVSPSSSSFPSPSRVGDPHNISTIFPFLRNGGIPSSLPPLRISNSAPVTPPVSSPTSRNPKPLPTWESFTKQSMSMAAKQSMTSLNYPFYAVSAPASPTHHRQFHAPATIPECDESDSSTVDSGHWISF	11		T023873_1.02		M2382_1.02
M2343_1.02	T153663_1.02	BZR1	UNKNOWN	Unknown	Unknown	Unknown	ChIP-chip	Arabidopsis_thaliana	Plants	D	VNNVCACGTGDVNH	MTSDGATSTSAAAAAAAAAAARRKPSWRERENNRRRERRRRAVAAKIYTGLRAQGDYNLPKHCDNNEVLKALCVEAGWVVEEDGTTYRKGCKPLPGEIAGTSSRVTPYSSQNQSPLSSAFQSPIPSYQVSPSSSSFPSPSRGEPNNNMSSTFFPFLRNGGIPSSLPSLRISNSCPVTPPVSSPTSKNPKPLPNWESIAKQSMAIAKQSMASFNYPFYAVSAPASPTHRHQFHTPATIPECDESDSSTVDSGHWIS	14		T023814_1.02		M2383_1.02
M2344_1.02	T023878_1.02	HY5	bZIP_1	PF00170	IPR011616	bZIP	ChIP-chip	Arabidopsis_thaliana	Plants	D	NNHGMCACGTGKCDNN	EKENKRLKRLLRNRVSAQQARERKKAYLSELENRVKDLENKNSELEERLSTLQNENQMLRHILKNTT	16		T112032_1.02		M2600_1.02
M2345_1.02	T012394_1.02	PIL5	HLH	PF00010	IPR001092	bHLH	ChIP-chip	Arabidopsis_thaliana	Plants	D	DDNRNSWCACGTGN	AAEVHNLSERKRRDRINERMKALQELIPRCNKSDKASMLDEAIEYMKSLQ	14		T112008_1.02		M2601_1.02
M2346_1.02	T000653_1.02	SMZ	AP2	PF00847	IPR001471	AP2	ChIP-chip	Arabidopsis_thaliana	Plants	D	YCTCGTAC	SQYRGVTFYRRTGRWESHIWDCGKQVYLGGFDTAYAAARAYDRAAIKFRGL	8		T112010_1.02		M2602_1.02
M2347_1.02	T111151_1.02	SOC1	SRF-TF	PF00319	IPR002100	MADS box	ChIP-chip	Arabidopsis_thaliana	Plants	D	NRARARARARARAVRRNRAV	KRIENATSRQVTFSKRRNGLLKKAFELSVLCDAEVSLIIFSPKGKLYEFAS	20		T112022_1.02		M2603_1.02
M2348_1.02	T111142_1.02	SVP	SRF-TF	PF00319	IPR002100	MADS box	ChIP-chip	Arabidopsis_thaliana	Plants	D	NWWHCCMAAAADGGAAARHH	RKIDNATARQVTFSKRRRGLFKKAEELSVLCDADVALIIFSSTGKLFEFCS	20		T027664_1.02		M2604_1.02
M2349_1.02	T111157_1.02	AP3	SRF-TF	PF00319	IPR002100	MADS box	ChIP-seq	Arabidopsis_thaliana	Plants	D	WDCCMAAARWRGHAA	KRIENQTNRQVTYSKRRNGLFKKAHELTVLCDARVSIIMFSSSNKLHEYIS	15		T002164_1.02		M2605_1.02
M2350_1.02	T079361_1.02	FHY3	FAR1	PF03101	IPR004330	FAR1	ChIP-seq	Arabidopsis_thaliana	Plants	D	NHCACGCGCTNN	SFYQEYSRAMGFNTAIQNSRRSKTTREFIDAKFACSRYGTKREYDKSFNRPRARQSKQDPENMAGRRTCAKTDCKASMHVKRRPDGKWVIHSFVREHNHELLP	12		T002187_1.02		M2606_1.02
M2351_1.02	T111175_1.02	FLC	SRF-TF	PF00319	IPR002100	MADS box	ChIP-seq	Arabidopsis_thaliana	Plants	D	DDBTTTCYWWTTTBRGHWWN	KRIENKSSRQVTFSKRRNGLIEKARQLSVLCDASVALLVVSASGKLYSFSS	20		T100365_1.02		M2607_1.02
M2352_1.02	T111178_1.02	PI	SRF-TF	PF00319	IPR002100	MADS box	ChIP-seq	Arabidopsis_thaliana	Plants	D	YTTTCYWYTTTKGK	KRIENANNRVVTFSKRRNGLVKKAKEITVLCDAKVALIIFASNGKMIDYCC	14		T112019_1.02		M2608_1.02
M2353_1.02	T012356_1.02	POC1	HLH	PF00010	IPR001092	bHLH	ChIP-seq	Arabidopsis_thaliana	Plants	D	DBCCACGTGD	SAEVHNLSERRRRDRINEKMRALQELIPNCNKVDKASMLDEAIEYLKSLQ	10		T116969_1.02		M2609_1.02
M2354_1.02	T012410_1.02	PIF4	HLH	PF00010	IPR001092	bHLH	ChIP-seq	Arabidopsis_thaliana	Plants	D	BSCACGTG	AAEVHNLSERRRRDRINERMKALQELIPHCSKTDKASILDEAIDYLKSLQ	8		T002157_1.02		M2610_1.02
M2355_1.02	T012436_1.02	PIF5	HLH	PF00010	IPR001092	bHLH	ChIP-seq	Arabidopsis_thaliana	Plants	D	SCAYGTGR	AAEVHNLSERRRRDRINERMKALQELIPHCSRTDKASILDEAIDYLKSLQ	8		T002158_1.02		M2611_1.02
M2356_1.02	T111111_1.02	3-Sep	SRF-TF	PF00319	IPR002100	MADS box	ChIP-seq	Arabidopsis_thaliana	Plants	D	CCAAAAAWRGN	KRIENKINRQVTFAKRRNGLLKKAYELSVLCDAEVALIIFSNRGKLYEFCS	11		T154703_1.02		M2612_1.02
M2357_1.02	T009107_1.02	ABI3	B3	PF02362	IPR003340	B3	PBM	Arabidopsis_thaliana	Plants	D	YNGCATGCN	LQKVLKQSDVGNLGRIVLPKKEAETHLPELEARDGISLAMEDIGTSRVWNMRYRFWPNNKSRMYLLENTGDFVKTNGLQEGDFIVIYSDVKCGKYLIRGVKVR	9		T112689_1.02		M2613_1.02
M2358_1.02	T009109_1.02	FUS3	B3	PF02362	IPR003340	B3	PBM	Arabidopsis_thaliana	Plants	D	NYGCATGCR	FQKELKNSDVSSLRRMILPKKAAEAHLPALECKEGIPIRMEDLDGFHVWTFKYRYWPNNNSRMYVLENTGDFVNAHGLQLGDFIMVYQDLYSNNYVIQARKAS	9		T000535_1.02		M2614_1.02
M2359_1.02	T012373_1.02	MYC2	HLH	PF00010	IPR001092	bHLH	PBM	Arabidopsis_thaliana	Plants	D	RCACGTGY	PLNHVEAERQRREKLNQRFYALRAVVPNVSKMDKASLLGDAIAYINELK	8		T000577_1.02		M2615_1.02
M2360_1.02	T000649_1.02	ERF1	AP2	PF00847	IPR001471	AP2	PBM	Arabidopsis_thaliana	Plants	D	MGCCGCCR	KSYRGVRRRPWGKFAAEIRDSTRNGIRVWLGTFESAEEAALAYDQAAFSMRGS	8		T000582_1.02		M2616_1.02
M2361_1.02	T012482_1.02	MYC3	HLH	PF00010	IPR001092	bHLH	PBM	Arabidopsis_thaliana	Plants	D	VCACGTGB	PLNHVEAERQRREKLNQRFYSLRAVVPNVSKMDKASLLGDAISYINELK	8		T000588_1.02		M2617_1.02
M2362_1.02	T012450_1.02	MYC4	HLH	PF00010	IPR001092	bHLH	PBM	Arabidopsis_thaliana	Plants	D	GCACGTGB	PLNHVEAERQRREKLNQRFYSLRAVVPNVSKMDKASLLGDAISYISELK	8		T000590_1.02		M2618_1.02
M2363_1.02	T023821_1.02	ABF1	bZIP_1	PF00170	IPR011616	bZIP	SELEX	Arabidopsis_thaliana	Plants	D	GRHCACGTGGCVVVVVVVV	VERRQKRMIKNRESAARSRARKQAYTLELEAEIESLKLVNQDLQKKQAEIMKTHNSELKEFS	19		T000593_1.02		M2619_1.02
M2364_1.02	T000676_1.02	ANT	AP2	PF00847	IPR001471	AP2	SELEX	Arabidopsis_thaliana	Plants	D	DNRCACRNWTCCCVADGYNH	SQYRGVTRHRWTGRYEAHLWDNSFKKEGHSRKGRQVYLGGYDMEEKAARAYDLAALKYWGP	20		T000596_1.02		M2620_1.02
M2364_1.02	T000676_1.02	ANT	AP2	PF00847	IPR001471	AP2	SELEX	Arabidopsis_thaliana	Plants	D	DNRCACRNWTCCCVADGYNH	SIYRGVTRHHQHGRWQARIGRVAGNKDLYLGTFGTQEEAAEAYDVAAIKFRGT	20		T000600_1.02		M2621_1.02
M2365_1.02	T090226_1.02	HAT5	Homeobox	PF00046	IPR001356	Homeodomain	SELEX	Arabidopsis_thaliana	Plants	D	SCAATAATTNNV	PEKKRRLTTEQVHLLEKSFETENKLEPERKTQLAKKLGLQPRQVAVWFQNRRARWKT	12		T000602_1.02		M2622_1.02
M2366_1.02	T031665_1.02	ATHB9	bZIP_1	PF00170	IPR011616	bZIP,Homeodomain	SELEX	Arabidopsis_thaliana	Plants	D	HNHHGTAATGATTRCDYBS	NRRCREKQRKESARLQTVNRKLSAMNKLLMEENDRLQKQVSNLVYENG	19		T000607_1.02		M2623_1.02
M2366_1.02	T031665_1.02	ATHB9	Homeobox	PF00046	IPR001356	bZIP,Homeodomain	SELEX	Arabidopsis_thaliana	Plants	D	HNHHGTAATGATTRCDYBS	SGKYVRYTPEQVEALERVYAECPKPSSLRRQQLIRECPILCNIEPRQIKVWFQNRRCREKQ	19		T000613_1.02		M2624_1.02
M2367_1.02	T116880_1.02	ATMYB15	Myb_DNA-binding	PF00249	IPR014778	Myb/SANT	SELEX	Arabidopsis_thaliana	Plants	D	CVVSGGTAGGTGG	RGNFTKEEEDAIISLHQILGNRWSAIAAKLPGRTDNEIKNVWHTHL	13		T000614_1.02		M2625_1.02
M2367_1.02	T116880_1.02	ATMYB15	Myb_DNA-binding	PF00249	IPR014778	Myb/SANT	SELEX	Arabidopsis_thaliana	Plants	D	CVVSGGTAGGTGG	RGPWTPEEDQILVSFILNHGHSNWRALPKQAGLLRCGKSCRLRWMNYL	13		T000617_1.02		M2626_1.02
M2368_1.02	T116900_1.02	AtMYB77	Myb_DNA-binding	PF00249	IPR014778	Myb/SANT	SELEX	Arabidopsis_thaliana	Plants	D	NVDBGRCRGTTRS	KGPWSQEEDEQLRRMVEKYGPRNWSAISKSIPGRSGKSCRLRWCNQL	13		T000626_1.02		M2627_1.02
M2368_1.02	T116900_1.02	AtMYB77	Myb_DNA-binding	PF00249	IPR014778	Myb/SANT	SELEX	Arabidopsis_thaliana	Plants	D	NVDBGRCRGTTRS	HRPFSPEEDETIVTARAQFGNKWATIARLLNGRTDNAVKNHWNSTL	13		T000627_1.02		M2628_1.02
M2369_1.02	T116898_1.02	AtMYB84	Myb_DNA-binding	PF00249	IPR014778	Myb/SANT	SELEX	Arabidopsis_thaliana	Plants	D	SCACCTACCHCCN	HGGFSEEEENIICSLYLTIGSRWSIIAAQLPGRTDNDIKNYWNTRL	13		T000629_1.02		M2629_1.02
M2369_1.02	T116898_1.02	AtMYB84	Myb_DNA-binding	PF00249	IPR014778	Myb/SANT	SELEX	Arabidopsis_thaliana	Plants	D	SCACCTACCHCCN	KGPWSPEEDAKLKSYIENSGTGGNWIALPQKIGLKRCGKSCRLRWLNYL	13		T000636_1.02		M2630_1.02
M2370_1.02	T140845_1.02	AtSPL3	SBP	PF03110	IPR004333	SBP	SELEX	Arabidopsis_thaliana	Plants	D	DDDDDNGTACGKHHHH	VCQVESCTADMSKAKQYHKRHKVCQFHAKAPHVRISGLHQRFCQQCSRFHALSEFDEAKRSCRRRLAGHNERRRKSTTD	16		T000641_1.02		M2631_1.02
M2371_1.02	T140838_1.02	AtSPL8	SBP	PF03110	IPR004333	SBP	SELEX	Arabidopsis_thaliana	Plants	D	DWWDDDGTACRNWNHW	RCQAEGCNADLSHAKHYHRRHKVCEFHSKASTVVAAGLSQRFCQQCSRFHLLSEFDNGKRSCRKRLADHNRRRRKCHQS	16		T000642_1.02		M2632_1.02
M2372_1.02	T116743_1.02	CDC5	Myb_DNA-binding	PF00249	IPR014778	Myb/SANT	SELEX	Arabidopsis_thaliana	Plants	D	NVCGCTGAGBN	GGVWKNTEDEILKAAVMKYGKNQWARISSLLVRKSAKQCKARWYEWL	11		T000645_1.02		M2851_1.02
M2372_1.02	T116743_1.02	CDC5	Myb_DNA-binding	PF00249	IPR014778	Myb/SANT	SELEX	Arabidopsis_thaliana	Plants	D	NVCGCTGAGBN	KTEWTREEDEKLLHLAKLLPTQWRTIAPIVGRTPSQCLERYEKLL	11		T000648_1.02		M2852_1.02
M2373_1.02	T012452_1.02	DYT1	HLH	PF00010	IPR001092	bHLH	SELEX	Arabidopsis_thaliana	Plants	D	MRYVARWCACGTGA	KSPNLEAERRRREKLHCRLMALRSHVPIVTNMTKASIVEDAITYIGELQ	14		T000661_1.02		M2853_1.02
M2374_1.02	T009064_1.02	LEC2	B3	PF02362	IPR003340	B3	SELEX	Arabidopsis_thaliana	Plants	D	NDDYGCATGNN	CEKELKNSDVGSLGRIVLPKRDAEANLPKLSDKEGIVVQMRDVFSMQSWSFKYKFWSNNKSRMYVLENTGEFVKQNGAEIGDFLTIYEDESKNLYFAMNGNS	11		T000662_1.02		M2854_1.02
M2375_1.02	T004628_1.02	RAV1	B3	PF02362	IPR003340	AP2,B3	SELEX	Arabidopsis_thaliana	Plants	D	VNSCAACAKWDN	FEKAVTPSDVGKLNRLVIPKHHAEKHFPLPSSNVSVKGVLLNFEDVNGKVWRFRYSYWNSSQSYVLTKGWSRFVKEKNLRAGDVVSFSRSNGQDQQLYIGWKSRS	12		T000663_1.02		M2855_1.02
M2375_1.02	T004628_1.02	RAV1	AP2	PF00847	IPR001471	AP2,B3	SELEX	Arabidopsis_thaliana	Plants	D	VNSCAACAKWDN	SKYKGVVPQPNGRWGAQIYEKHQRVWLGTFNEEDEAARAYDVAVHRFRRR	12		T000665_1.02		M2856_1.02
M2376_1.02	T004628_1.02	RAV1	AP2	PF00847	IPR001471	AP2,B3	SELEX	Arabidopsis_thaliana	Plants	D	NHCWCCTGRNNH	SKYKGVVPQPNGRWGAQIYEKHQRVWLGTFNEEDEAARAYDVAVHRFRRR	12		T000666_1.02		M2857_1.02
M2376_1.02	T004628_1.02	RAV1	B3	PF02362	IPR003340	AP2,B3	SELEX	Arabidopsis_thaliana	Plants	D	NHCWCCTGRNNH	FEKAVTPSDVGKLNRLVIPKHHAEKHFPLPSSNVSVKGVLLNFEDVNGKVWRFRYSYWNSSQSYVLTKGWSRFVKEKNLRAGDVVSFSRSNGQDQQLYIGWKSRS	12		T000667_1.02		M2858_1.02
M2377_1.02	T111177_1.02	1-Sep	SRF-TF	PF00319	IPR002100	MADS box	SELEX	Arabidopsis_thaliana	Plants	D	NDWNCCAWWWWTRGHAWB	KRIENKINRQVTFAKRRNGLLKKAYELSVLCDAEVALIIFSNRGKLYEFCS	18		T000669_1.02		M2859_1.02
M2378_1.02	T111160_1.02	SHP1	SRF-TF	PF00319	IPR002100	MADS box	SELEX	Arabidopsis_thaliana	Plants	D	NDTDCCWWWWNDGGWAHN	KRIENTTNRQVTFCKRRNGLLKKAYELSVLCDAEVALVIFSTRGRLYEYAN	18		T000672_1.02		M2860_1.02
M2379_1.02	T140839_1.02	SPL14	SBP	PF03110	IPR004333	SBP	SELEX	Arabidopsis_thaliana	Plants	D	HNNNNNYGTACGGHNDNNV	MCQVDNCTEDLSHAKDYHRRHKVCEVHSKATKALVGKQMQRFCQQCSRFHLLSEFDEGKRSCRRRLAGHNRRRRKTTQP	19		T000680_1.02		M2861_1.02
M2380_1.02	T151054_1.02	TCP16	TCP	PF03634	IPR005333	TCP	SELEX	Arabidopsis_thaliana	Plants	D	BBGGGHCCAC	SQKARRTPKDRHLKIGGRDRRIRIPPSVAPQLFRLTKELGFKTDGETVSWLLQNAEPAIFAATGHGVTTTSNEDIQPNRNFPSYTFNGDNISNNVFPCTVVNTGHRQMVFPVSTMTDHAPSTNYSTISDNYNSTFNGNATASDTTSAATTTATTT	10		T000684_1.02		M2862_1.02
M2381_1.02	T023887_1.02	TGA1	bZIP_1	PF00170	IPR011616	bZIP	SELEX	Arabidopsis_thaliana	Plants	D	BSVTGACGTND	RHPDKIQRRLAQNREAARKSRLRKKAYVQQLETSRLKLIQLEQELDRARQQ	11		T000694_1.02		M2863_1.02
M2382_1.02	T153994_1.02	ZAP1	WRKY	PF03106	IPR003657	WRKY	SELEX	Arabidopsis_thaliana	Plants	D	DRCKCGGTCAA	VNDGYRWRKYGQKSVKGSPYPRSYYRCSSPGCPVKKHVERSSHDTKLLITTYEGKHDHDM	11		T000696_1.02		M2864_1.02
M2382_1.02	T153994_1.02	ZAP1	WRKY	PF03106	IPR003657	WRKY	SELEX	Arabidopsis_thaliana	Plants	D	DRCKCGGTCAA	MEDGYNWRKYGQKLVKGNEFVRSYYRCTHPNCKAKKQLERSAGGQVVDTVYFGEHDHPK	11		T000697_1.02		M2865_1.02
M2383_1.02	T107946_1.02	LFY	FLO_LFY	PF01698	IPR002910	Leafy	SELEX	Arabidopsis_thaliana	Plants	D	YWTKRACCRSYGGTYMAWR	MDPEGFTSGLFRWNPTRALVQAPPPVPPPLQQQPVTPQTAAFGMRLGGLEGLFGPYGIRFYTAAKIAELGFTASTLVGMKDEELEEMMNSLSHIFRWELLVGERYGIKAAVRAERRRLQEEEEEESSRRRHLLLSAAGDSGTHHALDALSQEGLSEEPVQQQDQTDAAGNNGGGGSGYWDAGQGKMKKQQQQRRRKKPMLTSVETDEDVNEGEDDDGMDNGNGGSGLGTERQREHPFIVTEPGEVARGKKNGLDY	19		T000699_1.02		M2866_1.02
M2600_1.02	T023821_1.02	ABF1				bZIP	Transfac	Arabidopsis_thaliana	Plants	D	NULL		4		T000702_1.02		M2867_1.02
M2601_1.02	T023821_1.02	ABF1				bZIP	Transfac	Arabidopsis_thaliana	Plants	D	NULL		4		T001297_1.02		M2868_1.02
M2602_1.02	T023821_1.02	ABF1				bZIP	Transfac	Arabidopsis_thaliana	Plants	D	NULL		4		T001338_1.02		M2869_1.02
M2603_1.02	T003695_1.02	abi4				AP2	Transfac	Zea_mays	Plants	D	NULL		4		T002771_1.02		M2870_1.02
M2604_1.02	T023840_1.02	ABI5				bZIP	Transfac	Arabidopsis_thaliana	Plants	D	NULL		4		T002795_1.02		M2871_1.02
M2605_1.02	T028337_1.02						Transfac	Solanum_lycopersicum	Plants	D	NULL		4		T002818_1.02		M2872_1.02
M2606_1.02	T111168_1.02	AG	SRF-TF	PF00319	IPR002100	MADS box	Transfac	Arabidopsis_thaliana	Plants	D	HTTWCCWWAWNDGGHWDN	KRIENTTNRQVTFCKRRNGLLKKAYELSVLCDAEVALIVFSSRGRLYEYSN	18		T003431_1.02		M2873_1.02
M2607_1.02	T111168_1.02	AG				MADS box	Transfac	Arabidopsis_thaliana	Plants	D	NULL		4		T004630_1.02		M2874_1.02
M2608_1.02	T111168_1.02	AG				MADS box	Transfac	Arabidopsis_thaliana	Plants	D	NULL		4		T004631_1.02		M2875_1.02
M2609_1.02	T112690_1.02						Transfac	Zea_mays	Plants	D	NULL		4		T008605_1.02		M2876_1.02
M2610_1.02	T112013_1.02						Transfac	Nicotiana_tabacum	Plants	D	NULL		4		T008608_1.02		M2877_1.02
M2611_1.02	T111160_1.02	SHP1				MADS box	Transfac	Arabidopsis_thaliana	Plants	D	NULL		4		T008621_1.02		M2878_1.02
M2612_1.02	T111160_1.02	SHP1				MADS box	Transfac	Arabidopsis_thaliana	Plants	D	NULL		4		T008622_1.02		M2879_1.02
M2613_1.02	T111134_1.02						Transfac	Arabidopsis_thaliana	Plants	D	NULL		4		T008735_1.02		M2880_1.02
M2614_1.02	T111176_1.02	AGL15				MADS box	Transfac	Arabidopsis_thaliana	Plants	D	NULL		4		T008738_1.02		M2881_1.02
M2615_1.02	T111176_1.02	AGL15				MADS box	Transfac	Arabidopsis_thaliana	Plants	D	NULL		4		T008883_1.02		M2882_1.02
M2616_1.02	T111151_1.02	SOC1				MADS box	Transfac	Arabidopsis_thaliana	Plants	D	NULL		4		T009146_1.02		M2883_1.02
M2617_1.02	T111177_1.02	1-Sep				MADS box	Transfac	Arabidopsis_thaliana	Plants	D	NULL		4		T012033_1.02		M2884_1.02
M2618_1.02	T111177_1.02	1-Sep				MADS box	Transfac	Arabidopsis_thaliana	Plants	D	NULL		4		T012351_1.02		M2885_1.02
M2619_1.02	T111140_1.02	4-Sep	SRF-TF	PF00319	IPR002100	MADS box	Transfac	Arabidopsis_thaliana	Plants	D	NNWNCYWWWWWTGGNWHB	KRIENKINRQVTFAKRRNGLLKKAYELSVLCDAEIALLIFSNRGKLYEFCS	18		T012378_1.02		M2886_1.02
M2620_1.02	T111140_1.02	4-Sep	SRF-TF	PF00319	IPR002100	MADS box	Transfac	Arabidopsis_thaliana	Plants	D	NDTNCCAWWWWTRGHWNN	KRIENKINRQVTFAKRRNGLLKKAYELSVLCDAEIALLIFSNRGKLYEFCS	18		T012386_1.02		M2887_1.02
M2621_1.02	T111140_1.02	4-Sep				MADS box	Transfac	Arabidopsis_thaliana	Plants	D	NULL		4		T012393_1.02		M2888_1.02
M2622_1.02	T111152_1.02						Transfac	Arabidopsis_thaliana	Plants	D	NULL		4		T012423_1.02		M2889_1.02
M2623_1.02	T111108_1.02						Transfac	Arabidopsis_thaliana	Plants	D	NULL		4		T012439_1.02		M2890_1.02
M2624_1.02	T111117_1.02						Transfac	Arabidopsis_thaliana	Plants	D	NULL		4		T012448_1.02		M2891_1.02
M2625_1.02	T111111_1.02	3-Sep				MADS box	Transfac	Arabidopsis_thaliana	Plants	D	NULL		4		T012465_1.02		M2892_1.02
M2626_1.02	T085260_1.02						Transfac	Nicotiana_tabacum	Plants	D	NULL		4		T012466_1.02		M2893_1.02
M2627_1.02	T111168_1.02	AG				MADS box	Transfac	Arabidopsis_thaliana	Plants	D	NULL		4		T012476_1.02		M2894_1.02
M2628_1.02	T153782_1.02						Transfac	Medicago_sativa	Plants	D	NULL		4		T012484_1.02		M2895_1.02
M2629_1.02	T012392_1.02						Transfac	Arabidopsis_thaliana	Plants	D	NULL		4		T012489_1.02		M2896_1.02
M2630_1.02	T127917_1.02						Transfac	Arabidopsis_thaliana	Plants	D	NULL		4		T017899_1.02		M2897_1.02
M2631_1.02	T000676_1.02	ANT	AP2	PF00847	IPR001471	AP2	Transfac	Arabidopsis_thaliana	Plants	D	CACRNWTCCCRAKG	SQYRGVTRHRWTGRYEAHLWDNSFKKEGHSRKGRQVYLGGYDMEEKAARAYDLAALKYWGP	14		T019016_1.02		M2898_1.02
M2631_1.02	T000676_1.02	ANT	AP2	PF00847	IPR001471	AP2	Transfac	Arabidopsis_thaliana	Plants	D	CACRNWTCCCRAKG	SIYRGVTRHHQHGRWQARIGRVAGNKDLYLGTFGTQEEAAEAYDVAAIKFRGT	14		T019537_1.02		M2899_1.02
M2632_1.02	T002177_1.02						Transfac	Nicotiana_tabacum	Plants	D	NULL		4		T020115_1.02		M2900_1.02
M2633_1.02	T002177_1.02						Transfac	Nicotiana_tabacum	Plants	D	NULL		4		T023815_1.02		M2901_1.02
M2634_1.02	T002200_1.02						Transfac	Petunia_x_hybrida	Plants	D	NULL		4		T023820_1.02		M2902_1.02
M2635_1.02	T002199_1.02						Transfac	Petunia_x_hybrida	Plants	D	NULL		4		T023827_1.02		M2903_1.02
M2636_1.02	T116935_1.02	ARR10				Myb/SANT	Transfac	Arabidopsis_thaliana	Plants	D	NULL		4		T023835_1.02		M2904_1.02
M2637_1.02	T153783_1.02						Transfac	Lycopersicon_esculentum	Plants	D	NULL		4		T023841_1.02		M2905_1.02
M2638_1.02	T012355_1.02						Transfac	Arabidopsis_thaliana	Plants	D	NULL		4		T023842_1.02		M2906_1.02
M2639_1.02	T023813_1.02						Transfac	Arabidopsis_thaliana	Plants	D	NULL		4		T023845_1.02		M2907_1.02
M2640_1.02	T127921_1.02						Transfac	Arabidopsis_thaliana	Plants	D	NULL		4		T023847_1.02		M2908_1.02
M2641_1.02	T023823_1.02						Transfac	Arabidopsis_thaliana	Plants	D	NULL		4		T023860_1.02		M2909_1.02
M2642_1.02	T111125_1.02						Transfac	Arabidopsis_thaliana	Plants	D	NULL		4		T023864_1.02		M2910_1.02
M2643_1.02	T111137_1.02						Transfac	Arabidopsis_thaliana	Plants	D	NULL		4		T023874_1.02		M2911_1.02
M2644_1.02	T153664_1.02						Transfac	Arabidopsis_thaliana	Plants	D	NULL		4		T023877_1.02		M2912_1.02
M2645_1.02	T111145_1.02						Transfac	Arabidopsis_thaliana	Plants	D	NULL		4		T023881_1.02		M2913_1.02
M2646_1.02	T153665_1.02						Transfac	Arabidopsis_thaliana	Plants	D	NULL		4		T027610_1.02		M2914_1.02
M2647_1.02	T111146_1.02						Transfac	Arabidopsis_thaliana	Plants	D	NULL		4		T027633_1.02		M2915_1.02
M2648_1.02	T111148_1.02						Transfac	Arabidopsis_thaliana	Plants	D	NULL		4		T037002_1.02		M0004_1.02
M2649_1.02	T061404_1.02						Transfac	Arabidopsis_thaliana	Plants	D	NULL		4		T037008_1.02		M0005_1.02
M2650_1.02	T116844_1.02						Transfac	Arabidopsis_thaliana	Plants	D	NULL		4		T037024_1.02		M0006_1.02
M2651_1.02	T111153_1.02						Transfac	Arabidopsis_thaliana	Plants	D	NULL		4		T037027_1.02		M0007_1.02
M2652_1.02	T127960_1.02						Transfac	Arabidopsis_thaliana	Plants	D	NULL		4		T037032_1.02		M0008_1.02
M2653_1.02	T111155_1.02						Transfac	Arabidopsis_thaliana	Plants	D	NULL		4		T037036_1.02		M0009_1.02
M2654_1.02	T111162_1.02						Transfac	Arabidopsis_thaliana	Plants	D	NULL		4		T037047_1.02		M0010_1.02
M2655_1.02	T012442_1.02						Transfac	Arabidopsis_thaliana	Plants	D	NULL		4		T037048_1.02		M0011_1.02
M2656_1.02	T012454_1.02						Transfac	Arabidopsis_thaliana	Plants	D	NULL		4		T037058_1.02		M0012_1.02
M2657_1.02	T111195_1.02						Transfac	Arabidopsis_thaliana	Plants	D	NULL		4		T037063_1.02		M0013_1.02
M2658_1.02	T111216_1.02						Transfac	Arabidopsis_thaliana	Plants	D	NULL		4		T071553_1.02		M0014_1.02
M2659_1.02	T153735_1.02						Transfac	Arabidopsis_thaliana	Plants	D	NULL		4		T071557_1.02		M0015_1.02
M2660_1.02	T090248_1.02						Transfac	Arabidopsis_thaliana	Plants	D	NULL		4		T072086_1.02		M0016_1.02
M2661_1.02	T090226_1.02	HAT5	Homeobox	PF00046	IPR001356	Homeodomain	Transfac	Arabidopsis_thaliana	Plants	D	YSCAATAATTNNVN	PEKKRRLTTEQVHLLEKSFETENKLEPERKTQLAKKLGLQPRQVAVWFQNRRARWKT	14		T073801_1.02		M0017_1.02
M2662_1.02	T090274_1.02	ATHB5	Homeobox	PF00046	IPR001356	Homeodomain	Transfac	Arabidopsis_thaliana	Plants	D	CAATVATTG	EKKRRLGVEQVKALEKNFEIDNKLEPERKVKLAQELGLQPRQVAIWFQNRRARWKT	9		T073812_1.02		M0018_1.02
M2663_1.02	T031665_1.02	ATHB9	bZIP_1	PF00170	IPR011616	bZIP,Homeodomain	Transfac	Arabidopsis_thaliana	Plants	D	HNHHGTAATGATTRCDYBS	NRRCREKQRKESARLQTVNRKLSAMNKLLMEENDRLQKQVSNLVYENG	19		T073814_1.02		M0019_1.02
M2663_1.02	T031665_1.02	ATHB9	Homeobox	PF00046	IPR001356	bZIP,Homeodomain	Transfac	Arabidopsis_thaliana	Plants	D	HNHHGTAATGATTRCDYBS	SGKYVRYTPEQVEALERVYAECPKPSSLRRQQLIRECPILCNIEPRQIKVWFQNRRCREKQ	19		T073816_1.02		M0020_1.02
M2664_1.02	T116880_1.02	ATMYB15				Myb/SANT	Transfac	Arabidopsis_thaliana	Plants	D	NULL		4		T073820_1.02		M0021_1.02
M2665_1.02	T120453_1.02						Transfac	Arabidopsis_thaliana	Plants	D	NULL		4		T073835_1.02		M0022_1.02
M2666_1.02	T116966_1.02						Transfac	Arabidopsis_thaliana	Plants	D	NULL		4		T075496_1.02		M0023_1.02
M2667_1.02	T116900_1.02	AtMYB77				Myb/SANT	Transfac	Arabidopsis_thaliana	Plants	D	NULL		4		T075499_1.02		M0024_1.02
M2668_1.02	T116898_1.02	AtMYB84				Myb/SANT	Transfac	Arabidopsis_thaliana	Plants	D	NULL		4		T075504_1.02		M0025_1.02
M2669_1.02	T112688_1.02						Transfac	Zea_mays	Plants	D	NULL		4		T075506_1.02		M0026_1.02
M2670_1.02	T003808_1.02						Transfac	Zea_mays	Plants	D	NULL		4		T075507_1.02		M0027_1.02
M2671_1.02	T018210_1.02						Transfac	Oryza_sativa	Plants	D	NULL		4		T075508_1.02		M0028_1.02
M2672_1.02	T012471_1.02	BIM1				bHLH	Transfac	Arabidopsis_thaliana	Plants	D	NULL		4		T075519_1.02		M0029_1.02
M2673_1.02	T112007_1.02						Transfac	Hordeum_vulgare	Plants	D	NULL		4		T075521_1.02		M0030_1.02
M2674_1.02	T112045_1.02						Transfac	Hordeum_vulgare	Plants	D	NULL		4		T075522_1.02		M0031_1.02
M2675_1.02	T112044_1.02						Transfac	Hordeum_vulgare	Plants	D	NULL		4		T075523_1.02		M0032_1.02
M2676_1.02	T112043_1.02						Transfac	Hordeum_vulgare	Plants	D	NULL		4		T075525_1.02		M0033_1.02
M2677_1.02	T112042_1.02						Transfac	Hordeum_vulgare	Plants	D	NULL		4		T075856_1.02		M0034_1.02
M2678_1.02	T011034_1.02						Transfac	Arabidopsis_thaliana	Plants	D	NULL		4		T075858_1.02		M0035_1.02
M2679_1.02	T028334_1.02	O22676_ANTMA	bZIP_1	PF00170	IPR011616	bZIP	Transfac	Antirrhinum_majus	Plants	D	GATGACGTGGCM	DDDERKRKRKLSNRESARRSRMRKQQRLDELIAQESQMQEDNKKLRDTINGATQLYLNFASDNN	12		T075859_1.02		M0036_1.02
M2680_1.02	T028334_1.02	O22676_ANTMA	bZIP_1	PF00170	IPR011616	bZIP	Transfac	Antirrhinum_majus	Plants	D	GSRTGCTGACGT	DDDERKRKRKLSNRESARRSRMRKQQRLDELIAQESQMQEDNKKLRDTINGATQLYLNFASDNN	12		T075863_1.02		M0037_1.02
M2681_1.02	T028335_1.02	O22677_ANTMA	bZIP_1	PF00170	IPR011616	bZIP	Transfac	Antirrhinum_majus	Plants	D	GRTGACGTGGCC	DERKRKRKQSNRESARRSRMRKQQRLDELMAQESQIQEENKKLQKIIDDSKQLYLNFASENN	12		T075978_1.02		M0038_1.02
M2682_1.02	T028335_1.02	O22677_ANTMA	bZIP_1	PF00170	IPR011616	bZIP	Transfac	Antirrhinum_majus	Plants	D	GRTGACGTGTAC	DERKRKRKQSNRESARRSRMRKQQRLDELMAQESQIQEENKKLQKIIDDSKQLYLNFASENN	12		T075989_1.02		M0039_1.02
M2683_1.02	T153663_1.02	BZR1				Unknown	Transfac	Arabidopsis_thaliana	Plants	D	NULL		4		T076545_1.02		M0040_1.02
M2684_1.02	T124890_1.02						Transfac	Zea_mays	Plants	D	NULL		4		T077093_1.02		M0041_1.02
M2685_1.02	T071556_1.02						Transfac	Arabidopsis_thaliana	Plants	D	NULL		4		T077303_1.02		M0042_1.02
M2686_1.02	T002198_1.02						Transfac	Brassica_napus	Plants	D	NULL		4		T077304_1.02		M0043_1.02
M2687_1.02	T002197_1.02						Transfac	Triticum_aestivum	Plants	D	NULL		4		T077305_1.02		M0044_1.02
M2688_1.02	T002196_1.02						Transfac	Solanum_lycopersicum	Plants	D	NULL		4		T077372_1.02		M0072_1.02
M2689_1.02	T002192_1.02						Transfac	Brassica_napus	Plants	D	NULL		4		T077408_1.02		M0073_1.02
M2690_1.02	T002191_1.02						Transfac	Brassica_napus	Plants	D	NULL		4		T084284_1.02		M0074_1.02
M2691_1.02	T002173_1.02						Transfac	Triticum_aestivum	Plants	D	NULL		4		T084285_1.02		M0075_1.02
M2692_1.02	T002194_1.02						Transfac	Hordeum_vulgare	Plants	D	NULL		4		T084286_1.02		M0077_1.02
M2693_1.02	T002176_1.02						Transfac	Solanum_lycopersicum	Plants	D	NULL		4		T084290_1.02		M0078_1.02
M2694_1.02	T002193_1.02						Transfac	Brassica_napus	Plants	D	NULL		4		T084293_1.02		M0079_1.02
M2695_1.02	T127986_1.02	NTL9				NAC/NAM	Transfac	Arabidopsis_thaliana	Plants	D	NULL		4		T084294_1.02		M0080_1.02
M2696_1.02	T127986_1.02	NTL9				NAC/NAM	Transfac	Arabidopsis_thaliana	Plants	D	NULL		4		T084297_1.02		M0081_1.02
M2697_1.02	T071679_1.02						Transfac	Oryza_sativa	Plants	D	NULL		4		T084298_1.02		M0118_1.02
M2698_1.02	T116839_1.02						Transfac	Arabidopsis_thaliana	Plants	D	NULL		4		T084299_1.02		M0119_1.02
M2699_1.02	T116743_1.02	CDC5	Myb_DNA-binding	PF00249	IPR014778	Myb/SANT	Transfac	Arabidopsis_thaliana	Plants	D	NVCGCTGAGBN	KTEWTREEDEKLLHLAKLLPTQWRTIAPIVGRTPSQCLERYEKLL	11		T084301_1.02		M0120_1.02
M2699_1.02	T116743_1.02	CDC5	Myb_DNA-binding	PF00249	IPR014778	Myb/SANT	Transfac	Arabidopsis_thaliana	Plants	D	NVCGCTGAGBN	GGVWKNTEDEILKAAVMKYGKNQWARISSLLVRKSAKQCKARWYEWL	11		T084304_1.02		M0121_1.02
M2700_1.02	T002180_1.02						Transfac	Nicotiana_tabacum	Plants	D	NULL		4		T084305_1.02		M0136_1.02
M2701_1.02	T028324_1.02						Transfac	Petroselinum_crispum	Plants	D	NULL		4		T084306_1.02		M0137_1.02
M2702_1.02	T028324_1.02						Transfac	Petroselinum_crispum	Plants	D	NULL		4		T084310_1.02		M0145_1.02
M2703_1.02	T028325_1.02						Transfac	Petroselinum_crispum	Plants	D	NULL		4		T085113_1.02		M0146_1.02
M2704_1.02	T028325_1.02						Transfac	Petroselinum_crispum	Plants	D	NULL		4		T087671_1.02		M0147_1.02
M2705_1.02	T028326_1.02						Transfac	Petroselinum_crispum	Plants	D	NULL		4		T090193_1.02		M0149_1.02
M2706_1.02	T028326_1.02						Transfac	Petroselinum_crispum	Plants	D	NULL		4		T090196_1.02		M0150_1.02
M2707_1.02	T028324_1.02						Transfac	Petroselinum_crispum	Plants	D	NULL		4		T090204_1.02		M0151_1.02
M2708_1.02	T003810_1.02						Transfac	Zea_mays	Plants	D	NULL		4		T090213_1.02		M0152_1.02
M2709_1.02	T112023_1.02						Transfac	Nicotiana_tabacum	Plants	D	NULL		4		T090222_1.02		M0153_1.02
M2710_1.02	T076073_1.02	MNB1A	zf-Dof	PF02701	IPR003851	Dof	Transfac	Zea_mays	Plants	D	NNNWAAAGHNN	AVGEGDPCPRCASRDTKFCYYNNYNTSQPRHFCKGCRRYWTKGGTLRNVPVGGGTRKKPSSSS	11		T090223_1.02		M0154_1.02
M2711_1.02	T076034_1.02	Dof2	zf-Dof	PF02701	IPR003851	Dof	Transfac	Zea_mays	Plants	D	HNNWAAAGHNN	PAPGGDPCPRCGSRDTKFCYYNNYNTSQPRHLCKSCRRYWTKGGSLRNVPVGGGTRKSSSSSS	11		T090224_1.02		M0155_1.02
M2712_1.02	T076064_1.02	Dof3	zf-Dof	PF02701	IPR003851	Dof	Transfac	Zea_mays	Plants	D	NVNNAAAGNVN	LPEPGLKCPRCDSTNTKFCYFNNYSLTQPRHFCRACRRYWTRGGALRNVPVGGGYRRHAKRAK	11		T090232_1.02		M0156_1.02
M2713_1.02	T076034_1.02	Dof2				Dof	Transfac	Zea_mays	Plants	D	NULL		4		T090233_1.02		M0157_1.02
M2714_1.02	T002188_1.02						Transfac	Triticum_aestivum	Plants	D	NULL		4		T090235_1.02		M0158_1.02
M2715_1.02	T001354_1.02						Transfac	Oryza_sativa	Plants	D	NULL		4		T090236_1.02		M0159_1.02
M2716_1.02	T003809_1.02						Transfac	Zea_mays	Plants	D	NULL		4		T090242_1.02		M0160_1.02
M2717_1.02	T001280_1.02						Transfac	Oryza_sativa	Plants	D	NULL		4		T090250_1.02		M0161_1.02
M2718_1.02	T001243_1.02	LOC_Os02g45450				AP2	Transfac	Oryza_sativa	Plants	D	NULL		4		T090254_1.02		M0162_1.02
M2719_1.02	T003807_1.02						Transfac	Zea_mays	Plants	D	NULL		4		T090264_1.02		M0163_1.02
M2720_1.02	T002168_1.02						Transfac	Triticum_aestivum	Plants	D	NULL		4		T099710_1.02		M0164_1.02
M2721_1.02	T002160_1.02						Transfac	Brassica_napus	Plants	D	NULL		4		T099773_1.02		M0165_1.02
M2722_1.02	T002178_1.02						Transfac	Brassica_napus	Plants	D	NULL		4		T100072_1.02		M0166_1.02
M2723_1.02	T002174_1.02						Transfac	Brassica_napus	Plants	D	NULL		4		T100359_1.02		M0167_1.02
M2724_1.02	T002172_1.02						Transfac	Brassica_napus	Plants	D	NULL		4		T101407_1.02		M0229_1.02
M2725_1.02	T002171_1.02						Transfac	Brassica_napus	Plants	D	NULL		4		T102388_1.02		M0250_1.02
M2726_1.02	T002170_1.02						Transfac	Brassica_napus	Plants	D	NULL		4		T102407_1.02		M0251_1.02
M2727_1.02	T002183_1.02						Transfac	Hordeum_vulgare	Plants	D	NULL		4		T102440_1.02		M0252_1.02
M2728_1.02	T002181_1.02						Transfac	Hordeum_vulgare	Plants	D	NULL		4		T102569_1.02		M0255_1.02
M2729_1.02	T076546_1.02						Transfac	Arabidopsis_thaliana	Plants	D	NULL		4		T108072_1.02		M0256_1.02
M2730_1.02	T076546_1.02						Transfac	Arabidopsis_thaliana	Plants	D	NULL		4		T108658_1.02		M0257_1.02
M2731_1.02	T028327_1.02	EmBP-1				bZIP	Transfac	Triticum_aestivum	Plants	D	NULL		4		T109454_1.02		M0258_1.02
M2732_1.02	T028327_1.02	EmBP-1				bZIP	Transfac	Triticum_aestivum	Plants	D	NULL		4		T109460_1.02		M0259_1.02
M2733_1.02	T001248_1.02						Transfac	Oryza_sativa	Plants	D	NULL		4		T110281_1.02		M0260_1.02
M2734_1.02	T002169_1.02						Transfac	Triticum_aestivum	Plants	D	NULL		4		T110284_1.02		M0261_1.02
M2735_1.02	T002189_1.02						Transfac	Solanum_lycopersicum	Plants	D	NULL		4		T110314_1.02		M0262_1.02
M2736_1.02	T002195_1.02						Transfac	Solanum_lycopersicum	Plants	D	NULL		4		T110317_1.02		M0263_1.02
M2737_1.02	T000649_1.02	ERF1				AP2	Transfac	Arabidopsis_thaliana	Plants	D	NULL		4		T110377_1.02		M0264_1.02
M2738_1.02	T002161_1.02						Transfac	Nicotiana_tabacum	Plants	D	NULL		4		T110402_1.02		M0265_1.02
M2739_1.02	T002186_1.02						Transfac	Solanum_lycopersicum	Plants	D	NULL		4		T110431_1.02		M0266_1.02
M2740_1.02	T002182_1.02						Transfac	Solanum_lycopersicum	Plants	D	NULL		4		T110563_1.02		M0267_1.02
M2741_1.02	T002159_1.02						Transfac	Triticum_aestivum	Plants	D	NULL		4		T110650_1.02		M0268_1.02
M2742_1.02	T002162_1.02						Transfac	Nicotiana_tabacum	Plants	D	NULL		4		T110731_1.02		M0269_1.02
M2743_1.02	T002185_1.02						Transfac	Solanum_lycopersicum	Plants	D	NULL		4		T116390_1.02		M0270_1.02
M2744_1.02	T002163_1.02						Transfac	Nicotiana_tabacum	Plants	D	NULL		4		T116408_1.02		M0271_1.02
M2745_1.02	T002184_1.02						Transfac	Solanum_lycopersicum	Plants	D	NULL		4		T116428_1.02		M0272_1.02
M2746_1.02	T002175_1.02						Transfac	Nicotiana_tabacum	Plants	D	NULL		4				M0273_1.02
M2747_1.02	T112015_1.02						Transfac	Petunia_x_hybrida	Plants	D	NULL		4				M0327_1.02
M2748_1.02	T112025_1.02						Transfac	Petunia_x_hybrida	Plants	D	NULL		4				M0328_1.02
M2749_1.02	T112038_1.02						Transfac	Petunia_x_hybrida	Plants	D	NULL		4				M0329_1.02
M2750_1.02	T112009_1.02						Transfac	Petunia_x_hybrida	Plants	D	NULL		4				M0369_1.02
M2751_1.02	T112037_1.02						Transfac	Petunia_x_hybrida	Plants	D	NULL		4				M0370_1.02
M2752_1.02	T112036_1.02						Transfac	Petunia_x_hybrida	Plants	D	NULL		4				M0371_1.02
M2753_1.02	T112035_1.02						Transfac	Petunia_x_hybrida	Plants	D	NULL		4				M0372_1.02
M2754_1.02	T112016_1.02						Transfac	Petunia_x_hybrida	Plants	D	NULL		4				M0373_1.02
M2755_1.02	T112034_1.02						Transfac	Petunia_x_hybrida	Plants	D	NULL		4				M0374_1.02
M2756_1.02	T112033_1.02						Transfac	Petunia_x_hybrida	Plants	D	NULL		4				M0375_1.02
M2757_1.02	T112041_1.02						Transfac	Petunia_x_hybrida	Plants	D	NULL		4				M0376_1.02
M2758_1.02	T112040_1.02						Transfac	Petunia_x_hybrida	Plants	D	NULL		4				M0377_1.02
M2759_1.02	T112020_1.02						Transfac	Petunia_x_hybrida	Plants	D	NULL		4				M0378_1.02
M2760_1.02	T112026_1.02						Transfac	Petunia_x_hybrida	Plants	D	NULL		4				M0581_1.02
M2761_1.02	T112039_1.02						Transfac	Petunia_x_hybrida	Plants	D	NULL		4				M0582_1.02
M2762_1.02	T009109_1.02	FUS3				B3	Transfac	Arabidopsis_thaliana	Plants	D	NULL		4				M0583_1.02
M2763_1.02	T121638_1.02	Gamyb	Myb_DNA-binding	PF00249	IPR014778	Myb/SANT	Transfac	Hordeum_vulgare	Plants	D	KDYSGTTR	KGAFTPEEERLIIQLHSKMGNKWARMAAHLPGRTDNEIKNYWNTRI	8				M0587_1.02
M2763_1.02	T121638_1.02	Gamyb	Myb_DNA-binding	PF00249	IPR014778	Myb/SANT	Transfac	Hordeum_vulgare	Plants	D	KDYSGTTR	KGPWTSAEDAILVDYVKKHGEGNWNAVQKNTGLFRCGKSCRLRWANHL	8				M0588_1.02
M2764_1.02	T119407_1.02						Transfac	Oryza_sativa	Plants	D	NULL		4				M0589_1.02
M2765_1.02	T023868_1.02	GBF1				bZIP	Transfac	Arabidopsis_thaliana	Plants	D	NULL		4				M0590_1.02
M2766_1.02	T023868_1.02	GBF1				bZIP	Transfac	Arabidopsis_thaliana	Plants	D	NULL		4				M0591_1.02
M2767_1.02	T003806_1.02						Transfac	Zea_mays	Plants	D	NULL		4				M0592_1.02
M2769_1.02	T109447_1.02	GT-1				MADF	Transfac	Arabidopsis_thaliana	Plants	D	NULL		4				M0646_1.02
M2770_1.02	T109447_1.02	GT-1				MADF	Transfac	Arabidopsis_thaliana	Plants	D	NULL		4				M0647_1.02
M2771_1.02	T100364_1.02						Transfac	Helianthus_annuus	Plants	D	NULL		4				M0648_1.02
M2772_1.02	T028329_1.02						Transfac	Triticum_aestivum	Plants	D	NULL		4				M0649_1.02
M2773_1.02	T028330_1.02						Transfac	Triticum_aestivum	Plants	D	NULL		4				M0650_1.02
M2774_1.02	T028329_1.02						Transfac	Triticum_aestivum	Plants	D	NULL		4				M0651_1.02
M2775_1.02	T090271_1.02						Transfac	Arabidopsis_thaliana	Plants	D	NULL		4				M0652_1.02
M2776_1.02	T090262_1.02						Transfac	Arabidopsis_thaliana	Plants	D	NULL		4				M0653_1.02
M2777_1.02	T008776_1.02						Transfac	Pisum_sativum	Plants	D	NULL		4				M0654_1.02
M2778_1.02	T023878_1.02	HY5				bZIP	Transfac	Arabidopsis_thaliana	Plants	D	NULL		4				M0655_1.02
M2779_1.02	T012427_1.02						Transfac	Arabidopsis_thaliana	Plants	D	NULL		4				M0656_1.02
M2780_1.02	T066618_1.02	id1				C2H2 ZF	Transfac	Zea_mays	Plants	D	NULL		4				M0657_1.02
M2781_1.02	T009488_1.02						Transfac	Oryza_sativa	Plants	D	NULL		4				M0658_1.02
M2782_1.02	T002190_1.02						Transfac	Solanum_lycopersicum	Plants	D	NULL		4				M0659_1.02
M2783_1.02	T002179_1.02						Transfac	Solanum_lycopersicum	Plants	D	NULL		4				M0660_1.02
M2784_1.02	T112017_1.02						Transfac	Solanum_lycopersicum	Plants	D	NULL		4				M0661_1.02
M2785_1.02	T100351_1.02						Transfac	Hordeum_vulgare	Plants	D	NULL		4				M0662_1.02
M2786_1.02	T153786_1.02	Q9SXJ0_TOBAC	UNKNOWN	Unknown	Unknown	Unknown	Transfac	Nicotiana_tabacum	Plants	D	CCWCVWNMNHMB	MAFAGTTQKCMACDKTVYLVDKLTADNRIYHKACFRCHHCKGTVKLGNYNSFEGVLYCRPHFDQLFKQTGSLDKSFEGTPKIVKPQKPIDSEKPQVAKVTSMFGGTREKCFGCKKTVYPTEKVSANGTPYHKSCFQCSHGGCVISPSNYTAHEGRLYCKHHHIQLIKEKGNLSKLEGDHEMNSTTTTEVTAESYTADQVD	12				M0663_1.02
M2787_1.02	T112693_1.02						Transfac	Zea_mays	Plants	D	NULL		4				M0665_1.02
M2788_1.02	T112687_1.02						Transfac	Zea_mays	Plants	D	NULL		4				M0677_1.02
M2789_1.02	T112692_1.02						Transfac	Zea_mays	Plants	D	NULL		4				M0680_1.02
M2790_1.02	T112691_1.02						Transfac	Zea_mays	Plants	D	NULL		4				M0681_1.02
M2791_1.02	T113119_1.02						Transfac	Malus_x_domestica	Plants	D	NULL		4				M0682_1.02
M2792_1.02	T113116_1.02						Transfac	Malus_x_domestica	Plants	D	NULL		4				M0683_1.02
M2793_1.02	T111736_1.02						Transfac	Oryza_sativa	Plants	D	NULL		4				M0684_1.02
M2794_1.02	T112024_1.02						Transfac	Nicotiana_tabacum	Plants	D	NULL		4				M0758_1.02
M2795_1.02	T112695_1.02						Transfac	Zea_mays	Plants	D	NULL		4				M0759_1.02
M2796_1.02	T113120_1.02						Transfac	Malus_x_domestica	Plants	D	NULL		4				M0760_1.02
M2797_1.02	T112030_1.02						Transfac	Nicotiana_tabacum	Plants	D	NULL		4				M0761_1.02
M2798_1.02	T112028_1.02						Transfac	Petunia_x_hybrida	Plants	D	NULL		4				M0762_1.02
M2799_1.02	T113233_1.02						Transfac	Malus_x_domestica	Plants	D	NULL		4				M0763_1.02
M2800_1.02	T113236_1.02						Transfac	Malus_x_domestica	Plants	D	NULL		4				M0764_1.02
M2801_1.02	T111782_1.02						Transfac	Oryza_sativa	Plants	D	NULL		4				M0765_1.02
M2802_1.02	T113235_1.02						Transfac	Malus_x_domestica	Plants	D	NULL		4				M0766_1.02
M2803_1.02	T111783_1.02						Transfac	Oryza_sativa	Plants	D	NULL		4				M0767_1.02
M2804_1.02	T113234_1.02						Transfac	Malus_x_domestica	Plants	D	NULL		4				M0768_1.02
M2805_1.02	T111784_1.02						Transfac	Oryza_sativa	Plants	D	NULL		4				M0769_1.02
M2806_1.02	T111785_1.02						Transfac	Oryza_sativa	Plants	D	NULL		4				M0770_1.02
M2807_1.02	T111765_1.02						Transfac	Oryza_sativa	Plants	D	NULL		4				M0771_1.02
M2808_1.02	T112018_1.02						Transfac	Petunia_x_hybrida	Plants	D	NULL		4				M0790_1.02
M2809_1.02	T111789_1.02						Transfac	Oryza_sativa	Plants	D	NULL		4				M0821_1.02
M2810_1.02	T112696_1.02						Transfac	Zea_mays	Plants	D	NULL		4				M0840_1.02
M2811_1.02	T113240_1.02						Transfac	Malus_x_domestica	Plants	D	NULL		4				M0841_1.02
M2812_1.02	T031790_1.02						Transfac	Oryza_sativa	Plants	D	NULL		4				M0842_1.02
M2813_1.02	T111786_1.02						Transfac	Oryza_sativa	Plants	D	NULL		4				M0843_1.02
M2814_1.02	T111790_1.02						Transfac	Oryza_sativa	Plants	D	NULL		4				M0844_1.02
M2815_1.02	T112011_1.02						Transfac	Petunia_x_hybrida	Plants	D	NULL		4				M0845_1.02
M2816_1.02	T112694_1.02						Transfac	Zea_mays	Plants	D	NULL		4				M0846_1.02
M2817_1.02	T113239_1.02						Transfac	Malus_x_domestica	Plants	D	NULL		4				M0847_1.02
M2818_1.02	T112046_1.02						Transfac	Nicotiana_tabacum	Plants	D	NULL		4				M0848_1.02
M2819_1.02	T111787_1.02						Transfac	Oryza_sativa	Plants	D	NULL		4				M0849_1.02
M2820_1.02	T113117_1.02						Transfac	Malus_x_domestica	Plants	D	NULL		4				M0850_1.02
M2821_1.02	T111791_1.02						Transfac	Oryza_sativa	Plants	D	NULL		4				M0851_1.02
M2822_1.02	T111788_1.02						Transfac	Oryza_sativa	Plants	D	NULL		4				M0852_1.02
M2823_1.02	T111792_1.02						Transfac	Oryza_sativa	Plants	D	NULL		4				M0853_1.02
M2824_1.02	T113118_1.02						Transfac	Malus_x_domestica	Plants	D	NULL		4				M0854_1.02
M2825_1.02	T111793_1.02						Transfac	Oryza_sativa	Plants	D	NULL		4				M0855_1.02
M2826_1.02	T111794_1.02						Transfac	Oryza_sativa	Plants	D	NULL		4				M1107_1.02
M2827_1.02	T113238_1.02						Transfac	Malus_x_domestica	Plants	D	NULL		4				M1108_1.02
M2828_1.02	T111132_1.02						Transfac	Arabidopsis_thaliana	Plants	D	NULL		4				M1116_1.02
M2829_1.02	T090244_1.02	ATML1				Homeodomain	Transfac	Arabidopsis_thaliana	Plants	D	NULL		4				M1167_1.02
M2830_1.02	T125221_1.02						Transfac	Zea_mays	Plants	D	NULL		4				M1195_1.02
M2831_1.02	T121630_1.02						Transfac	Antirrhinum_majus	Plants	D	NULL		4				M1209_1.02
M2832_1.02	T121634_1.02						Transfac	Triticum_aestivum	Plants	D	NULL		4				M1210_1.02
M2833_1.02	T120454_1.02						Transfac	Arabidopsis_thaliana	Plants	D	NULL		4				M1211_1.02
M2834_1.02	T121637_1.02						Transfac	Nicotiana_tabacum	Plants	D	NULL		4				M1215_1.02
M2835_1.02	T121636_1.02						Transfac	Nicotiana_tabacum	Plants	D	NULL		4				M1274_1.02
M2836_1.02	T121639_1.02						Transfac	Nicotiana_tabacum	Plants	D	NULL		4				M1275_1.02
M2837_1.02	T121635_1.02						Transfac	Nicotiana_tabacum	Plants	D	NULL		4				M1276_1.02
M2838_1.02	T121632_1.02	myb.Ph3	Myb_DNA-binding	PF00249	IPR014778	Myb/SANT	Transfac	Petunia_x_hybrida	Plants	D	WDRAAACSGTTAY	KGPWTAAEDSILMEYVKKHGEGNWNAVQRNSGLMRCGKSCRLRWANHL	13				M1277_1.02
M2838_1.02	T121632_1.02	myb.Ph3	Myb_DNA-binding	PF00249	IPR014778	Myb/SANT	Transfac	Petunia_x_hybrida	Plants	D	WDRAAACSGTTAY	KGAFTVEEERIIIELHAKLGNKWARMAAQLPGRTDNEIKNYWNTRL	13				M1278_1.02
M2839_1.02	T121632_1.02	myb.Ph3	Myb_DNA-binding	PF00249	IPR014778	Myb/SANT	Transfac	Petunia_x_hybrida	Plants	D	DDDAGTTAGTTAS	KGAFTVEEERIIIELHAKLGNKWARMAAQLPGRTDNEIKNYWNTRL	13				M1282_1.02
M2839_1.02	T121632_1.02	myb.Ph3	Myb_DNA-binding	PF00249	IPR014778	Myb/SANT	Transfac	Petunia_x_hybrida	Plants	D	DDDAGTTAGTTAS	KGPWTAAEDSILMEYVKKHGEGNWNAVQRNSGLMRCGKSCRLRWANHL	13				M1283_1.02
M2840_1.02	T127989_1.02	NAC2				NAC/NAM	Transfac	Arabidopsis_thaliana	Plants	D	NULL		4				M1284_1.02
M2841_1.02	T128440_1.02						Transfac	Oryza_sativa	Plants	D	NULL		4				M1285_1.02
M2842_1.02	T128901_1.02						Transfac	Triticum_aestivum	Plants	D	NULL		4				M1286_1.02
M2843_1.02	T030048_1.02	GRMZM2G015534	bZIP_1	PF00170	IPR011616	bZIP	Transfac	Zea_mays	Plants	D	YATCTACGTGGAATGA	TEERVRKRKESNRESARRSRYRKAAHLKELEDQVAQLKAENSCLLRRIAALNQKYNDANVDNR	16				M1287_1.02
M2844_1.02	T030048_1.02	GRMZM2G015534				bZIP	Transfac	Zea_mays	Plants	D	NULL		4				M1290_1.02
M2845_1.02	T030048_1.02	GRMZM2G015534				bZIP	Transfac	Zea_mays	Plants	D	NULL		4				M1291_1.02
M2846_1.02	T030048_1.02	GRMZM2G015534				bZIP	Transfac	Zea_mays	Plants	D	NULL		4				M1292_1.02
M2847_1.02	T030160_1.02						Transfac	Zea_mays	Plants	D	NULL		4				M1293_1.02
M2848_1.02	T030159_1.02						Transfac	Zea_mays	Plants	D	NULL		4				M1294_1.02
M2849_1.02	T002165_1.02						Transfac	Nicotiana_tabacum	Plants	D	NULL		4				M1302_1.02
M2850_1.02	T027925_1.02						Transfac	Oryza_sativa	Plants	D	NULL		4				M1303_1.02
M2851_1.02	T125220_1.02	MYBP_MAIZE	Myb_DNA-binding	PF00249	IPR014778	Myb/SANT	Transfac	Zea_mays	Plants	D	NDGGTWGGT	RGRWTAEEDQLLANYIAEHGEGSWRSLPKNAGLLRCGKSCRLRWINYL	9				M1304_1.02
M2851_1.02	T125220_1.02	MYBP_MAIZE	Myb_DNA-binding	PF00249	IPR014778	Myb/SANT	Transfac	Zea_mays	Plants	D	NDGGTWGGT	RGNISKEEEDIIIKLHATLGNRRHLMIEADYSPPSTVRCLPR	9
M2852_1.02	T076058_1.02	PBF	zf-Dof	PF02701	IPR003851	Dof	Transfac	Zea_mays	Plants	D	HWNWAAAGHVV	QLPEALKCPRCDSNNTKFCYYNNYSMSQPRYFCKACRRYWTHGGTLRNVPIGGGCRKNKHASR	11
M2853_1.02	T075744_1.02						Transfac	Triticum_aestivum	Plants	D	NULL		4
M2854_1.02	T151156_1.02						Transfac	Oryza_sativa	Plants	D	NULL		4
M2855_1.02	T151141_1.02						Transfac	Oryza_sativa	Plants	D	NULL		4
M2856_1.02	T090239_1.02						Transfac	Arabidopsis_thaliana	Plants	D	NULL		4
M2857_1.02	T153784_1.02						Transfac	Pisum_sativum	Plants	D	NULL		4
M2858_1.02	T112047_1.02						Transfac	Petunia_x_hybrida	Plants	D	NULL		4
M2859_1.02	T121633_1.02						Transfac	Petunia_x_hybrida	Plants	D	NULL		4
M2860_1.02	T113237_1.02						Transfac	Malus_x_domestica	Plants	D	NULL		4
M2861_1.02	T012394_1.02	PIL5				bHLH	Transfac	Arabidopsis_thaliana	Plants	D	NULL		4
M2862_1.02	T012356_1.02	POC1	HLH	PF00010	IPR001092	bHLH	Transfac	Arabidopsis_thaliana	Plants	D	BDRRRVCACGTGRVSHCD	SAEVHNLSERRRRDRINEKMRALQELIPNCNKVDKASMLDEAIEYLKSLQ	18
M2863_1.02	T012356_1.02	POC1	HLH	PF00010	IPR001092	bHLH	Transfac	Arabidopsis_thaliana	Plants	D	VNBKBCCACGTGGBHHH	SAEVHNLSERRRRDRINEKMRALQELIPNCNKVDKASMLDEAIEYLKSLQ	17
M2864_1.02	T002166_1.02						Transfac	Solanum_lycopersicum	Plants	D	NULL		4
M2865_1.02	T002167_1.02						Transfac	Solanum_lycopersicum	Plants	D	NULL		4
M2866_1.02	T004628_1.02	RAV1	AP2	PF00847	IPR001471	AP2,B3	Transfac	Arabidopsis_thaliana	Plants	D	VNSCAACAKWDN	SKYKGVVPQPNGRWGAQIYEKHQRVWLGTFNEEDEAARAYDVAVHRFRRR	12
M2866_1.02	T004628_1.02	RAV1	B3	PF02362	IPR003340	AP2,B3	Transfac	Arabidopsis_thaliana	Plants	D	VNSCAACAKWDN	FEKAVTPSDVGKLNRLVIPKHHAEKHFPLPSSNVSVKGVLLNFEDVNGKVWRFRYSYWNSSQSYVLTKGWSRFVKEKNLRAGDVVSFSRSNGQDQQLYIGWKSRS	12
M2867_1.02	T004628_1.02	RAV1	AP2	PF00847	IPR001471	AP2,B3	Transfac	Arabidopsis_thaliana	Plants	D	NHCWCCTGRNNH	SKYKGVVPQPNGRWGAQIYEKHQRVWLGTFNEEDEAARAYDVAVHRFRRR	12
M2867_1.02	T004628_1.02	RAV1	B3	PF02362	IPR003340	AP2,B3	Transfac	Arabidopsis_thaliana	Plants	D	NHCWCCTGRNNH	FEKAVTPSDVGKLNRLVIPKHHAEKHFPLPSSNVSVKGVLLNFEDVNGKVWRFRYSYWNSSQSYVLTKGWSRFVKEKNLRAGDVVSFSRSNGQDQQLYIGWKSRS	12
M2868_1.02	T112031_1.02						Transfac	Solanum_lycopersicum	Plants	D	NULL		4
M2869_1.02	T112031_1.02						Transfac	Solanum_lycopersicum	Plants	D	NULL		4
M2870_1.02	T112031_1.02						Transfac	Solanum_lycopersicum	Plants	D	NULL		4
M2871_1.02	T027608_1.02						Transfac	Oryza_sativa	Plants	D	NULL		4
M2872_1.02	T028336_1.02						Transfac	Phaseolus_vulgaris	Plants	D	NULL		4
M2873_1.02	T001354_1.02						Transfac	Oryza_sativa	Plants	D	NULL		4
M2874_1.02	T111149_1.02						Transfac	Arabidopsis_thaliana	Plants	D	NULL		4
M2875_1.02	T154702_1.02						Transfac	Ipomoea_batatas	Plants	D	NULL		4
M2876_1.02	T140839_1.02	SPL14				SBP	Transfac	Arabidopsis_thaliana	Plants	D	NULL		4
M2877_1.02	T112021_1.02						Transfac	Antirrhinum_majus	Plants	D	NULL		4
M2878_1.02	T029980_1.02						Transfac	Glycine_max	Plants	D	NULL		4
M2879_1.02	T029980_1.02						Transfac	Glycine_max	Plants	D	NULL		4
M2880_1.02	T028338_1.02						Transfac	Nicotiana_tabacum	Plants	D	NULL		4
M2881_1.02	T028338_1.02						Transfac	Nicotiana_tabacum	Plants	D	NULL		4
M2882_1.02	T112012_1.02						Transfac	Solanum_lycopersicum	Plants	D	NULL		4
M2883_1.02	T112029_1.02						Transfac	Triticum_aestivum	Plants	D	NULL		4
M2884_1.02	T112027_1.02						Transfac	Triticum_aestivum	Plants	D	NULL		4
M2885_1.02	T151048_1.02						Transfac	Arabidopsis_thaliana	Plants	D	NULL		4
M2886_1.02	T151048_1.02						Transfac	Arabidopsis_thaliana	Plants	D	NULL		4
M2887_1.02	T151045_1.02						Transfac	Arabidopsis_thaliana	Plants	D	NULL		4
M2888_1.02	T151053_1.02	TCP20				TCP	Transfac	Arabidopsis_thaliana	Plants	D	NULL		4
M2889_1.02	T077391_1.02	Q9ZWK1_TOBAC	EIN3	PF04873	IPR006957	EIN3	Transfac	Nicotiana_tabacum	Plants	D	ATGWAYCT	DELERRMWRDKMKLKRLKEMTKGGKEGVDAVKQRQSQEQARRKKMSRAQDGILKYMLKMMEVCKAQGFVYGIIPEKGKPVTGASDNLREWWKDKVRFDRNGPAAIAKYQADNAIPGKNEGSNPIGPTPHTLQELQDTTLGSLLSALMQHCDPPQRRFPLEKGVPPPWWPTGQEDWWPQLGLSKDQGPPPYKKPHDLKKAWKVGVLTAVIKHMSPDIAKIRKLVRQSKCLQDKMTAKESATWLAIINQEEVLAREL	8
M2890_1.02	T153661_1.02						Transfac	Arabidopsis_thaliana	Plants	D	NULL		4
M2891_1.02	T028340_1.02						Transfac	Nicotiana_tabacum	Plants	D	NULL		4
M2892_1.02	T028340_1.02						Transfac	Nicotiana_tabacum	Plants	D	NULL		4
M2893_1.02	T028341_1.02						Transfac	Nicotiana_tabacum	Plants	D	NULL		4
M2894_1.02	T028341_1.02						Transfac	Nicotiana_tabacum	Plants	D	NULL		4
M2895_1.02	T023873_1.02	TGA2				bZIP	Transfac	Arabidopsis_thaliana	Plants	D	NULL		4
M2896_1.02	T023873_1.02	TGA2				bZIP	Transfac	Arabidopsis_thaliana	Plants	D	NULL		4
M2897_1.02	T023814_1.02						Transfac	Arabidopsis_thaliana	Plants	D	NULL		4
M2898_1.02	T112032_1.02						Transfac	Solanum_lycopersicum	Plants	D	NULL		4
M2899_1.02	T112008_1.02						Transfac	Solanum_lycopersicum	Plants	D	NULL		4
M2900_1.02	T112010_1.02						Transfac	Solanum_lycopersicum	Plants	D	NULL		4
M2901_1.02	T112022_1.02						Transfac	Solanum_lycopersicum	Plants	D	NULL		4
M2902_1.02	T027664_1.02						Transfac	Oryza_sativa	Plants	D	NULL		4
M2903_1.02	T002164_1.02						Transfac	Nicotiana_tabacum	Plants	D	NULL		4
M2904_1.02	T002187_1.02						Transfac	Solanum_lycopersicum	Plants	D	NULL		4
M2905_1.02	T100365_1.02						Transfac	Solanum_lycopersicum	Plants	D	NULL		4
M2906_1.02	T112019_1.02						Transfac	Triticum_aestivum	Plants	D	NULL		4
M2907_1.02	T116969_1.02						Transfac	Arabidopsis_thaliana	Plants	D	NULL		4
M2908_1.02	T116969_1.02						Transfac	Arabidopsis_thaliana	Plants	D	NULL		4
M2909_1.02	T002157_1.02						Transfac	Nicotiana_tabacum	Plants	D	NULL		4
M2910_1.02	T002158_1.02						Transfac	Nicotiana_tabacum	Plants	D	NULL		4
M2911_1.02	T154031_1.02	WRKY11				WRKY	Transfac	Arabidopsis_thaliana	Plants	D	NULL		4
M2912_1.02	T154032_1.02	WRKY18				WRKY	Transfac	Arabidopsis_thaliana	Plants	D	NULL		4
M2913_1.02	T154703_1.02						Transfac	Petroselinum_crispum	Plants	D	NULL		4
M2914_1.02	T153994_1.02	ZAP1				WRKY	Transfac	Arabidopsis_thaliana	Plants	D	NULL		4
M2915_1.02	T112689_1.02						Transfac	Zea_mays	Plants	D	NULL		4

## Sheet: Table B
motif_ID	TF_ID	TF_Name	Pfam_Name	Pfam_DBID	Inter_DBID	Family_Name	experiment	Species	Kingdom	type	IUPAC	DBD_seq (ProtFeature_Sequence)	len_TFBS		TF_ID (325)		motif_ID (343)
M0004_1.02	T000535_1.02	PK19363.1	AP2	PF00847	IPR001471	AP2	PBM	Cannabis_sativa	Plants	D	CGCCGYCD	HYRGVRKRPWGRYAAEIRDPTKKSRVWLGTFDTAEEAAKAYDSAAREFRGA	8		T000535_1.02		M0004_1.02
M0005_1.02	T000577_1.02	ORA59	AP2	PF00847	IPR001471	AP2	PBM	Arabidopsis_thaliana	Plants	D	VGCCGCCD	KSYRGVRKRPWGKFAAEIRDSTRKGIRVWLGTFDTAEAAALAYDQAAFALKGS	8		T000577_1.02		M0005_1.02
M0006_1.02	T000582_1.02	WIN1	AP2	PF00847	IPR001471	AP2	PBM	Arabidopsis_thaliana	Plants	D	VCRCCGCNNN	KKFRGVRQRHWGSWVAEIRHPLLKRRIWLGTFETAEEAARAYDEAAVLMSGR	10		T000582_1.02		M0006_1.02
M0007_1.02	T000588_1.02	AT1G22985	AP2	PF00847	IPR001471	AP2	PBM	Arabidopsis_thaliana	Plants	D	NNGCCGNNN	KKFRGVRQRPWGKWAAEIRCGRVKGRPERIWLGTFETAEEAALAYDNAAIQLIGP	9		T000588_1.02		M0007_1.02
M0008_1.02	T000590_1.02	TEM1	AP2	PF00847	IPR001471	AP2	PBM	Arabidopsis_thaliana	Plants	D	WATGTTGY	SKYKGVVPQPNGRWGAQIYEKHQRVWLGTFNEEEEAASSYDIAVRRFRGR	8		T000590_1.02		M0008_1.02
M0009_1.02	T000593_1.02	ERF11	AP2	PF00847	IPR001471	AP2	PBM	Arabidopsis_thaliana	Plants	D	NHGCCGNHNN	VRYRGVRKRPWGRYAAEIRDPFKKSRVWLGTFDTPEEAARAYDKRAIEFRGA	10		T000593_1.02		M0009_1.02
M0010_1.02	T000596_1.02	RAP2.6	AP2	PF00847	IPR001471	AP2	PBM	Arabidopsis_thaliana	Plants	D	NBGCYGNH	KKYRGVRQRPWGKWAAEIRDPHKATRVWLGTFETAEAAARAYDAAALRFRGS	8		T000596_1.02		M0010_1.02
M0011_1.02	T000600_1.02	ERF3	AP2	PF00847	IPR001471	AP2	PBM	Arabidopsis_thaliana	Plants	D	CGCCGSCR	RFRGVRKRPWGRFAAEIRDPWKKARVWLGTFDSAEEAARAYDSAARNLRGP	8		T000600_1.02		M0011_1.02
M0012_1.02	T000602_1.02	ATERF-8	AP2	PF00847	IPR001471	AP2	PBM	Arabidopsis_thaliana	Plants	D	MGCCGNMNNN	RYRGVRKRPWGRYAAEIRDPVKKTRVWLGTFDTAQQAARAYDAAARDFRGV	10		T000602_1.02		M0012_1.02
M0013_1.02	T000607_1.02	TEM2	AP2	PF00847	IPR001471	AP2	PBM	Arabidopsis_thaliana	Plants	D	DATGTTGY	SKYKGVVPQPNGRWGAQIYEKHQRVWLGTFNEQEEAARSYDIAACRFRGR	8		T000607_1.02		M0013_1.02
M0014_1.02	T000613_1.02	ORA47	AP2	PF00847	IPR001471	AP2	PBM	Arabidopsis_thaliana	Plants	D	NRCCGNCHN	SKYKGVRKRKWGKWVSEIRLPHSRERIWLGSYDTPEKAARAFDAAQFCLRGG	9		T000613_1.02		M0014_1.02
M0015_1.02	T000614_1.02	AT1G75490	AP2	PF00847	IPR001471	AP2	PBM	Arabidopsis_thaliana	Plants	D	NNRCCGHNN	CTYKGVRQRTWGKWVAEIREPNRGARLWLGTFDTSREAALAYDSAARKLYGP	9		T000614_1.02		M0015_1.02
M0016_1.02	T000617_1.02	RAP2.4	AP2	PF00847	IPR001471	AP2	PBM	Arabidopsis_thaliana	Plants	D	NRCCGHCMNN	KLYRGVRQRHWGKWVAEIRLPRNRTRLWLGTFDTAEEAALAYDKAAYKLRGD	10		T000617_1.02		M0016_1.02
M0017_1.02	T000626_1.02	ATERF15	AP2	PF00847	IPR001471	AP2	PBM	Arabidopsis_thaliana	Plants	D	NGSCGSCB	RSYRGVRKRPWGKFAAEIRDSTRNGIRVWLGTFDKAEEAALAYDQAAFATKGS	8		T000626_1.02		M0017_1.02
M0018_1.02	T000627_1.02	AT2G33710	AP2	PF00847	IPR001471	AP2	PBM	Arabidopsis_thaliana	Plants	D	NSMGCCGHMN	RNYRGVRQRPWGKWAAEIRDPNKAARVWLGTFDTAEEAALAYDKAAFEFRGH	10		T000627_1.02		M0018_1.02
M0019_1.02	T000629_1.02	HRD	AP2	PF00847	IPR001471	AP2	PBM	Arabidopsis_thaliana	Plants	D	NNRCCGHCN	PLYRGVRQRKNSNKWVSEIREPRKPNRIWLGTFSTPEMAAIAYDVAALALKGS	9		T000629_1.02		M0019_1.02
M0020_1.02	T000636_1.02	ATERF13	AP2	PF00847	IPR001471	AP2	PBM	Arabidopsis_thaliana	Plants	D	VGCCGSCD	QYRGVRRRPWGKFAAEIRDPKKNGARVWLGTYETPEDAAVAYDRAAFQLRGS	8		T000636_1.02		M0020_1.02
M0021_1.02	T000641_1.02	RAP2.2	AP2	PF00847	IPR001471	AP2	PBM	Arabidopsis_thaliana	Plants	D	NNRBYGNN	NQYRGIRQRPWGKWAAEIRDPRKGSREWLGTFDTAEEAARAYDAAARRIRGT	8		T000641_1.02		M0021_1.02
M0022_1.02	T000642_1.02	ATERF-4	AP2	PF00847	IPR001471	AP2	PBM	Arabidopsis_thaliana	Plants	D	VCGCCGCC	RYRGVRKRPWGRYAAEIRDPGKKTRVWLGTFDTAEEAARAYDTAARDFRGA	8		T000642_1.02		M0022_1.02
M0023_1.02	T000645_1.02	ATERF-7	AP2	PF00847	IPR001471	AP2	PBM	Arabidopsis_thaliana	Plants	D	NGCCGNMNNN	PRYRGVRKRPWGRFAAEIRDPLKKSRVWLGTFDSAVDAARAYDTAARNLRGP	10		T000645_1.02		M0023_1.02
M0024_1.02	T000648_1.02	AT3G23230	AP2	PF00847	IPR001471	AP2	PBM	Arabidopsis_thaliana	Plants	D	NNGCCGNC	ARFRGVRRRPWGKFAAEIRDPSRNGARLWLGTFETAEEAARAYDRAAFNLRGH	8		T000648_1.02		M0024_1.02
M0025_1.02	T000649_1.02	ERF1	AP2	PF00847	IPR001471	AP2	PBM	Arabidopsis_thaliana	Plants	D	NMGCCGCCRN	KSYRGVRRRPWGKFAAEIRDSTRNGIRVWLGTFESAEEAALAYDQAAFSMRGS	10		T000649_1.02		M0025_1.02
M0026_1.02	T000661_1.02	AT4G16750	AP2	PF00847	IPR001471	AP2	PBM	Arabidopsis_thaliana	Plants	D	NHGTCGGYNN	PNFRGVRMRQWGKWVSEIREPRKKSRIWLGTFSTPEMAARAHDVAALAIKGG	10		T000661_1.02		M0026_1.02
M0027_1.02	T000662_1.02	ATERF6	AP2	PF00847	IPR001471	AP2	PBM	Arabidopsis_thaliana	Plants	D	NBGCCGGCNN	RHYRGVRMRPWGKFAAEIRDPTRRGTRVWLGTFETAIEAARAYDKEAFRLRGS	10		T000662_1.02		M0027_1.02
M0028_1.02	T000663_1.02	ATERF-1	AP2	PF00847	IPR001471	AP2	PBM	Arabidopsis_thaliana	Plants	D	NMGCCRNCN	KHYRGVRQRPWGKFAAEIRDPAKNGARVWLGTFETAEDAALAYDRAAFRMRGS	9		T000663_1.02		M0028_1.02
M0029_1.02	T000665_1.02	CRF2	AP2	PF00847	IPR001471	AP2	PBM	Arabidopsis_thaliana	Plants	D	SCGCCGCC	KKFRGVRQRPWGKWAAEIRDPLKRVRLWLGTYNTAEEAAMVYDDAAIQLRGP	8		T000665_1.02		M0029_1.02
M0030_1.02	T000666_1.02	FTQ4	AP2	PF00847	IPR001471	AP2	PBM	Arabidopsis_thaliana	Plants	D	ATGTCGGY	PIYRGVRQRNSGKWVCELREPNKKTRIWLGTFQTAEMAARAHDVAAIALRGR	8		T000666_1.02		M0030_1.02
M0031_1.02	T000667_1.02	ATCBF3	AP2	PF00847	IPR001471	AP2	PBM	Arabidopsis_thaliana	Plants	D	NNNGTCGGYN	PIYRGVRRRNSGKWVCEVREPNKKTRIWLGTFQTAEMAARAHDVAALALRGR	10		T000667_1.02		M0031_1.02
M0032_1.02	T000667_1.02	ATCBF3	AP2	PF00847	IPR001471	AP2	PBM	Arabidopsis_thaliana	Plants	D	WNGTCGGYNN	PIYRGVRRRNSGKWVCEVREPNKKTRIWLGTFQTAEMAARAHDVAALALRGR	10		T000669_1.02		M0032_1.02
M0033_1.02	T000669_1.02	CRF4	AP2	PF00847	IPR001471	AP2	PBM	Arabidopsis_thaliana	Plants	D	SCGCCGCC	KKYRGVRQRPWGKWAAEIRDPEQRRRIWLGTFATAEEAAIVYDNAAIKLRGP	8		T000672_1.02		M0033_1.02
M0034_1.02	T000672_1.02	AT4G32800	AP2	PF00847	IPR001471	AP2	PBM	Arabidopsis_thaliana	Plants	D	TGTCGGYR	PVYRGVRMRSWGKWVSEIREPRKKSRIWLGTFPTAEMAMRAHDVAAMSIKGT	8		T000680_1.02		M0034_1.02
M0035_1.02	T000680_1.02	AT5G07580	AP2	PF00847	IPR001471	AP2	PBM	Arabidopsis_thaliana	Plants	D	NGBYGBNNN	RHYRGVRRRPWGKFAAEIRDPAKKGSRIWLGTFESDVDAARAYDCAAFKLRGR	9		T000684_1.02		M0035_1.02
M0036_1.02	T000684_1.02	Rap2.6L	AP2	PF00847	IPR001471	AP2	PBM	Arabidopsis_thaliana	Plants	D	NNGCCGHHNN	RHYRGVRQRPWGKWAAEIRDPKKAARVWLGTFETAEEAALAYDRAALKFKGT	10		T000694_1.02		M0036_1.02
M0037_1.02	T000694_1.02	AT5G43410	AP2	PF00847	IPR001471	AP2	PBM	Arabidopsis_thaliana	Plants	D	NVGCCGNCNN	GKYRGVRRRPWGKYAAEIRDSRKHGERVWLGTFDTAEEAARAYDQAAYSMRGQ	10		T000696_1.02		M0037_1.02
M0038_1.02	T000696_1.02	ERF2	AP2	PF00847	IPR001471	AP2	PBM	Arabidopsis_thaliana	Plants	D	NNNGCCGNCN	KHYRGVRQRPWGKFAAEIRDPAKNGARVWLGTFETAEDAALAYDIAAFRMRGS	10		T000697_1.02		M0038_1.02
M0039_1.02	T000697_1.02	ERF5	AP2	PF00847	IPR001471	AP2	PBM	Arabidopsis_thaliana	Plants	D	NNNGSMRNMN	KHYRGVRQRPWGKFAAEIRDPNKRGSRVWLGTFDTAIEAARAYDEAAFRLRGS	10		T000699_1.02		M0039_1.02
M0040_1.02	T000699_1.02	AT5G51190	AP2	PF00847	IPR001471	AP2	PBM	Arabidopsis_thaliana	Plants	D	KGCCGGCG	RHYRGVRRRPWGKYAAEIRDPNKKGVRVWLGTFDTAMEAARGYDKAAFKLRGS	8		T000702_1.02		M0040_1.02
M0041_1.02	T000702_1.02	CRF3	AP2	PF00847	IPR001471	AP2	PBM	Arabidopsis_thaliana	Plants	D	NNGCCRNNN	KKFRGVRQRPWGKWAAEIRDPEQRRRIWLGTFETAEEAAVVYDNAAIRLRGP	9		T001243_1.02		M0041_1.02
M0042_1.02	T001243_1.02	LOC_Os02g45450	AP2	PF00847	IPR001471	AP2	PBM	Oryza_sativa	Plants	D	NYGCCGACAN	PVFKGVRRRNPGRWVCEVREPHGKQRIWLGTFETAEMAARAHDVAALALRGR	10		T001297_1.02		M0042_1.02
M0043_1.02	T001297_1.02	LOC_Os05g41760	AP2	PF00847	IPR001471	AP2	PBM	Oryza_sativa	Plants	D	CGSCGCCR	AHYRGVRKRPWGRYAAEIRDPWKKTRVWLGTYDTPVEAALAYDRAAVALRGV	8		T001338_1.02		M0043_1.02
M0044_1.02	T001338_1.02	LOC_Os08g36920	AP2	PF00847	IPR001471	AP2	PBM	Oryza_sativa	Plants	D	NNNGSCGHNN	NKYRGVRQRPWGKWAAEIRDPRRAVRKWLGTFDTAEEAARAYDRAAVEFRGP	10		T002771_1.02		M0044_1.02
M0072_1.02	T002771_1.02	estExt_fgenesh1_pg.C_4800009	AP2	PF00847	IPR001471	AP2	PBM	Physcomitrella_patens	Plants	D	KGTCGGTK	KVYKGVRKRTWGKWVSEIREPNKRSRIWLGSFPTAEMAAKAYDAAAVCLRGQ	8		T002795_1.02		M0072_1.02
M0073_1.02	T002795_1.02	estExt_gwp_gw1.C_550163	AP2	PF00847	IPR001471	AP2	PBM	Physcomitrella_patens	Plants	D	NDGTCGGTGN	KVYKGVRMRTWGKWVSEIREPNKRSRIWLGSFPTAEMAAKAYDAAAVCLRGR	10		T002818_1.02		M0073_1.02
M0074_1.02	T002818_1.02	fgenesh1_pg.scaffold_1000495	AP2	PF00847	IPR001471	AP2	PBM	Physcomitrella_patens	Plants	D	NTGTCGGTDNNNN	NRFKGVRKRRNVRGFLVEIRPPRWKKTIWLGTYNTDEEAAGAFDAGLFYTKK	13		T003431_1.02		M0074_1.02
M0075_1.02	T003431_1.02	gw1.8.141.1	AP2	PF00847	IPR001471	AP2	PBM	Physcomitrella_patens	Plants	D	KGTCGGTG	PKYRGVRMRQWGKWVSEIREPNKRSRIWLGSFPTAEMAARAYDAAVVCLRGP	8		T004628_1.02		M0075_1.02
M0077_1.02	T004628_1.02	RAV1	AP2	PF00847	IPR001471	AP2;B3	PBM	Arabidopsis_thaliana	Plants	D	NNNNVDCABN	SKYKGVVPQPNGRWGAQIYEKHQRVWLGTFNEEDEAARAYDVAVHRFRRR	10		T004631_1.02		M0077_1.02
M0078_1.02	T004628_1.02	RAV1	B3	PF02362	IPR003340	AP2;B3	PBM	Arabidopsis_thaliana	Plants	D	NCACCTGAHN	FEKAVTPSDVGKLNRLVIPKHHAEKHFPLPSSNVSVKGVLLNFEDVNGKVWRFRYSYWNSSQSYVLTKGWSRFVKEKNLRAGDVVSFSRSNGQDQQLYIGWKSRS	10		T008622_1.02		M0078_1.02
M0080_1.02	T004631_1.02	EDF3	AP2	PF00847	IPR001471	AP2;B3	PBM	Arabidopsis_thaliana	Plants	D	NNVACAKN	SRFKGVVPQPNGRWGAQIYEKHQRVWLGTFNEEDEAARAYDVAAHRFRGR	8		T008883_1.02		M0080_1.02
M0121_1.02	T008622_1.02	BRADI5G22430	AT_hook	PF02178	IPR017956	AT hook	PBM	Brachypodium_distachyon	Plants	D	VNRDDDHDD	KRKRGRPRKYEH	9		T009064_1.02		M0121_1.02
M0145_1.02	T008883_1.02	Medtr8g106590.1	AT_hook	PF02178	IPR017956	AT hook	PBM	Medicago_truncatula	Plants	D	AAAWTAAT	KKKRGRPRKYAAD	8		T009146_1.02		M0145_1.02
M0146_1.02	T009064_1.02	LEC2	B3	PF02362	IPR003340	B3	PBM	Arabidopsis_thaliana	Plants	D	MTGCATGC	CEKELKNSDVGSLGRIVLPKRDAEANLPKLSDKEGIVVQMRDVFSMQSWSFKYKFWSNNKSRMYVLENTGEFVKQNGAEIGDFLTIYEDESKNLYFAMNGNS	8		T012033_1.02		M0146_1.02
M0147_1.02	T009146_1.02	ARF8	B3	PF02362	IPR003340	B3	PBM	Arabidopsis_thaliana	Plants	D	NHTGTCGGN	FCKTLTASDTSTHGGFSVPRRAAEKVFPPLDYTLQPPAQELIARDLHDVEWKFRHIFRGQPKRHLLTTGWSVFVSAKRLVAGDSVIFIRNEKNQLFLGIRHAT	9		T012351_1.02		M0147_1.02
M0149_1.02	T012033_1.02	PK18474.1	HLH	PF00010	IPR001092	bHLH	PBM	Cannabis_sativa	Plants	D	MWCGTGN	PLNHVEAERQRREKLNQRFYALRAVVPNVSKMDKASLLGDAISYINELK	7		T012356_1.02		M0149_1.02
M0150_1.02	T012351_1.02	AT1G01260	HLH	PF00010	IPR001092	bHLH	PBM	Arabidopsis_thaliana	Plants	D	BCACGTGK	ALNHVEAERQRREKLNQRFYALRSVVPNISKMDKASLLGDAVSYINELH	8		T012373_1.02		M0150_1.02
M0151_1.02	T012356_1.02	POC1	HLH	PF00010	IPR001092	bHLH	PBM	Arabidopsis_thaliana	Plants	D	NAYGTGN	SAEVHNLSERRRRDRINEKMRALQELIPNCNKVDKASMLDEAIEYLKSLQ	7		T012378_1.02		M0151_1.02
M0152_1.02	T012373_1.02	MYC2	HLH	PF00010	IPR001092	bHLH	PBM	Arabidopsis_thaliana	Plants	D	NNCACGTGNN	PLNHVEAERQRREKLNQRFYALRAVVPNVSKMDKASLLGDAIAYINELK	10		T012386_1.02		M0152_1.02
M0153_1.02	T012378_1.02	ZCW32	HLH	PF00010	IPR001092	bHLH	PBM	Arabidopsis_thaliana	Plants	D	NNNACGTGN	ATDSHSLAERARREKISERMKILQDLVPGCNKVIGKALVLDEIINYIQSLQ	9		T012393_1.02		M0153_1.02
M0154_1.02	T012386_1.02	BIM2	HLH	PF00010	IPR001092	bHLH	PBM	Arabidopsis_thaliana	Plants	D	NNCACGTGNN	IRSKHSVTEQRRRSKINERFQILRELIPNSEQKRDTASFLLEVIDYVQYLQ	10		T012394_1.02		M0154_1.02
M0155_1.02	T012393_1.02	AT2G18300	HLH	PF00010	IPR001092	bHLH	PBM	Arabidopsis_thaliana	Plants	D	NNNGCACGTGVN	TDRHSLAERARREKISKKMKYLQDIVPGCNKVTGKAGMLDEIINYVQCLQ	12		T012423_1.02		M0155_1.02
M0156_1.02	T012394_1.02	PIL5	HLH	PF00010	IPR001092	bHLH	PBM	Arabidopsis_thaliana	Plants	D	NNCACGTGNN	AAEVHNLSERKRRDRINERMKALQELIPRCNKSDKASMLDEAIEYMKSLQ	10		T012439_1.02		M0156_1.02
M0157_1.02	T012423_1.02	bHLH34	HLH	PF00010	IPR001092	bHLH	PBM	Arabidopsis_thaliana	Plants	D	DCRCGTGB	KPGTKACREKLRREKLNDKFMDLSSVLEPGRTPKTDKSAILDDAIRVVNQLR	8		T012448_1.02		M0157_1.02
M0158_1.02	T012439_1.02	UNE10	HLH	PF00010	IPR001092	bHLH	PBM	Arabidopsis_thaliana	Plants	D	HCACGTGM	AAIHNQSERKRRDKINQRMKTLQKLVPNSSKTDKASMLDEVIEYLKQLQ	8		T012450_1.02		M0158_1.02
M0159_1.02	T012448_1.02	bHLH104	HLH	PF00010	IPR001092	bHLH	PBM	Arabidopsis_thaliana	Plants	D	GGCACGTGCC	GTKACRERLRREKLNERFMDLSSVLEPGRTPKTDKPAILDDAIRILNQLR	10		T012465_1.02		M0159_1.02
M0160_1.02	T012450_1.02	MYC4	HLH	PF00010	IPR001092	bHLH	PBM	Arabidopsis_thaliana	Plants	D	NNCACGTGNN	PLNHVEAERQRREKLNQRFYSLRAVVPNVSKMDKASLLGDAISYISELK	10		T012466_1.02		M0160_1.02
M0161_1.02	T012465_1.02	BEE2	HLH	PF00010	IPR001092	bHLH	PBM	Arabidopsis_thaliana	Plants	D	NNCACGTGNN	TDRHSLAERARREKISKKMKCLQDIVPGCNKVTGKAGMLDEIINYVQSLQ	10		T012471_1.02		M0161_1.02
M0162_1.02	T012466_1.02	SPT	HLH	PF00010	IPR001092	bHLH	PBM	Arabidopsis_thaliana	Plants	D	NSCACGTGN	AAEVHNLSEKRRRSRINEKMKALQSLIPNSNKTDKASMLDEAIEYLKQLQ	9		T012476_1.02		M0162_1.02
M0163_1.02	T012471_1.02	BIM1	HLH	PF00010	IPR001092	bHLH	PBM	Arabidopsis_thaliana	Plants	D	NCRCGTGNNN	PRSKHSATEQRRRSKINDRFQMLRQLIPNSDQKRDKASFLLEVIEYIQFLQ	10		T012482_1.02		M0163_1.02
M0164_1.02	T012476_1.02	BIM3	HLH	PF00010	IPR001092	bHLH	PBM	Arabidopsis_thaliana	Plants	D	NNCACGTGNN	CRSKHSETEQRRRSKINERFQSLMDIIPQNQNDQKRDKASFLLEVIEYIHFLQ	10		T012484_1.02		M0164_1.02
M0165_1.02	T012482_1.02	MYC3	HLH	PF00010	IPR001092	bHLH	PBM	Arabidopsis_thaliana	Plants	D	MWYGTGNNNN	PLNHVEAERQRREKLNQRFYSLRAVVPNVSKMDKASLLGDAISYINELK	10		T012489_1.02		M0165_1.02
M0166_1.02	T012484_1.02	AT5G48560	HLH	PF00010	IPR001092	bHLH	PBM	Arabidopsis_thaliana	Plants	D	GCACGTGC	ATDSHSLAERVRREKIGERMKLLQDLVPGCNKVTGKALMLDEIINYVQSLQ	8		T017899_1.02		M0166_1.02
M0167_1.02	T012489_1.02	ILR3	HLH	PF00010	IPR001092	bHLH	PBM	Arabidopsis_thaliana	Plants	D	NNCACGTGNN	ATSSKACREKQRRDRLNDKFMELGAILEPGNPPKTDKAAILVDAVRMVTQLR	10		T019016_1.02		M0167_1.02
M0229_1.02	T017899_1.02	bhlh112	HLH	PF00010	IPR001092	bHLH	PBM	Oryza_sativa	Plants	D	NCCACTTGN	THPRSIAERVRRTRISERIRKLQELVPNMDKQTNTADMLDLAVDYIKDLQ	9		T019537_1.02		M0229_1.02
M0250_1.02	T019016_1.02	e_gw1.209.40.1	HLH	PF00010	IPR001092	bHLH	PBM	Physcomitrella_patens	Plants	D	NNCACGTGNN	DPHSIAERLRRERIAERMKALQELVPNSNKTDKASMLDEIIDYVKFLQ	10		T020115_1.02		M0250_1.02
M0251_1.02	T019537_1.02	fgenesh1_pg.scaffold_37000071	HLH	PF00010	IPR001092	bHLH	PBM	Physcomitrella_patens	Plants	D	NNCACGTGNN	PRSKHSATEQRRRSKINDRFQMLRDLVPHSDQKRDKASFLLEVIEYIQVLQ	10		T023815_1.02		M0251_1.02
M0252_1.02	T020115_1.02	gw1.270.82.1	HLH	PF00010	IPR001092	bHLH	PBM	Physcomitrella_patens	Plants	D	NCACGTGH	ATDSHSLAERVRREKISERMKFLQDLVPGCSKITGKAVMLDEIINYVQSLQ	8		T023820_1.02		M0252_1.02
M0255_1.02	T023815_1.02	bZIP68	bZIP_1	PF00170	IPR011616	bZIP	PBM	Arabidopsis_thaliana	Plants	D	HNVCSTGKV	EREIKRQRRKQSNRESARRSRLRKQAECDELAQRAEVLNGENSSLRAEINKLKSQYEELLAENS	9		T023821_1.02		M0255_1.02
M0256_1.02	T023820_1.02	ATAREB1	bZIP_1	PF00170	IPR011616	bZIP	PBM	Arabidopsis_thaliana	Plants	D	NNNDACACGTRNN	VERRQRRMIKNRESAARSRARKQAYTVELEAEVAKLKEENDELQRKQARIMEMQKNQETEMR	13		T023827_1.02		M0256_1.02
M0257_1.02	T023821_1.02	ABF1	bZIP_1	PF00170	IPR011616	bZIP	PBM	Arabidopsis_thaliana	Plants	D	NNMCACGTGNN	VERRQKRMIKNRESAARSRARKQAYTLELEAEIESLKLVNQDLQKKQAEIMKTHNSELKEFS	11		T023842_1.02		M0257_1.02
M0258_1.02	T023821_1.02	ABF1	bZIP_1	PF00170	IPR011616	bZIP	PBM	Arabidopsis_thaliana	Plants	D	NMCACGTGKN	VERRQKRMIKNRESAARSRARKQAYTLELEAEIESLKLVNQDLQKKQAEIMKTHNSELKEFS	10		T023845_1.02		M0258_1.02
M0259_1.02	T023827_1.02	AT1G77920	bZIP_1	PF00170	IPR011616	bZIP	PBM	Arabidopsis_thaliana	Plants	D	NRTGACGTMW	HDKMKRRLAQNREAARKSRLRKKAYVQQLEESRLKLSQLEQELEKVKQQGH	10		T023847_1.02		M0259_1.02
M0263_1.02	T023842_1.02	BZIP17	bZIP_1	PF00170	IPR011616	bZIP	PBM	Arabidopsis_thaliana	Plants	D	NNHBACGYRN	EEDEKKRARLMRNRESAQLSRQRKKHYVEELEEKVRNMHSTITDLNGKISYFMAENATLRQQLG	10		T023860_1.02		M0263_1.02
M0264_1.02	T023845_1.02	GBF3	bZIP_1	PF00170	IPR011616	bZIP	PBM	Arabidopsis_thaliana	Plants	D	HBASSTGKVN	ERELKRERRKQSNRESARRSRLRKQAETEELARKVEALTAENMALRSELNQLNEKSDKLRGANA	10		T023864_1.02		M0264_1.02
M0265_1.02	T023847_1.02	TGA6	bZIP_1	PF00170	IPR011616	bZIP	PBM	Arabidopsis_thaliana	Plants	D	NNTGACGTMA	KLDQKTLRRLAQNREAARKSRLRKKAYVQQLENSRLKLTQLEQELQRARQQ	10		T023868_1.02		M0265_1.02
M0266_1.02	T023860_1.02	GBF2	bZIP_1	PF00170	IPR011616	bZIP	PBM	Arabidopsis_thaliana	Plants	D	BMCASSNNN	EKEVKREKRKQSNRESARRSRLRKQAETEQLSVKVDALVAENMSLRSKLGQLNNESEKLRLENE	9		T023873_1.02		M0266_1.02
M0267_1.02	T023864_1.02	ABF3	bZIP_1	PF00170	IPR011616	bZIP	PBM	Arabidopsis_thaliana	Plants	D	ACACGTGT	IERRQKRMIKNRESAARSRARKQAYTMELEAEIAQLKELNEELQKKQVEIMEKQKNQLLEP	8		T023874_1.02		M0267_1.02
M0268_1.02	T023868_1.02	GBF1	bZIP_1	PF00170	IPR011616	bZIP	PBM	Arabidopsis_thaliana	Plants	D	HBACGTGKMN	ERELKRQKRKQSNRESARRSRLRKQAECERLQQRVESLSNENQSLRDELQRLSSECDKLKSENN	10		T023877_1.02		M0268_1.02
M0269_1.02	T023873_1.02	TGA2	bZIP_1	PF00170	IPR011616	bZIP	PBM	Arabidopsis_thaliana	Plants	D	NVTGACGTNN	KMDQKTLRRLAQNREAARKSRLRKKAYVQQLENSRLKLTQLEQELQRARQQ	10		T023881_1.02		M0269_1.02
M0270_1.02	T023874_1.02	OBF5	bZIP_1	PF00170	IPR011616	bZIP	PBM	Arabidopsis_thaliana	Plants	D	VTGACGTN	KMDQKTLRRLAQNREAARKSRLRKKAYVQQLENSRLKLTQLEQELQRARQQ	8		T023887_1.02		M0270_1.02
M0271_1.02	T023877_1.02	TGA4	bZIP_1	PF00170	IPR011616	bZIP	PBM	Arabidopsis_thaliana	Plants	D	RVTKACGTND	RHPDKIQRRLAQNREAARKSRLRKKAYVQQLETSRLKLIHLEQELDRARQQ	10		T027610_1.02		M0271_1.02
M0272_1.02	T023881_1.02	AtbZIP63	bZIP_1	PF00170	IPR011616	bZIP	PBM	Arabidopsis_thaliana	Plants	D	NNNWSACGTGKN	TNVKRVKRMLSNRESARRSRRRKQAHLSELETQVSQLRVENSKLMKGLTDVTQTFNDASVENR	12		T027633_1.02		M0272_1.02
M0273_1.02	T023887_1.02	TGA1	bZIP_1	PF00170	IPR011616	bZIP	PBM	Arabidopsis_thaliana	Plants	D	NVTGACGHNN	RHPDKIQRRLAQNREAARKSRLRKKAYVQQLETSRLKLIQLEQELDRARQQ	10		T037002_1.02		M0273_1.02
M0327_1.02	T027610_1.02	LOC_Os02g49560	bZIP_1	PF00170	IPR011616	bZIP	PBM	Oryza_sativa	Plants	D	NNMCACGTGDN	AEERRRRRMISNRESARRSRMRKQKQLSELWAQVVHLRSTNRQLLDQLNHVIRDCDRVTHEN	11		T037048_1.02		M0327_1.02
M0328_1.02	T027610_1.02	LOC_Os02g49560	bZIP_1	PF00170	IPR011616	bZIP	PBM	Oryza_sativa	Plants	D	WSACGTGG	AEERRRRRMISNRESARRSRMRKQKQLSELWAQVVHLRSTNRQLLDQLNHVIRDCDRVTHEN	8		T037058_1.02		M0328_1.02
M0329_1.02	T027633_1.02	LOC_Os05g36160	bZIP_1	PF00170	IPR011616	bZIP	PBM	Oryza_sativa	Plants	D	MCACGTGK	RAAMQRQKRMIKNRESAARSRERKQAYIAELEAQVAELEEEHAQLLREQEEKNQKRLKEIKEQA	8		T071553_1.02		M0329_1.02
M0369_1.02	T037002_1.02	ZFP5	zf-C2H2	PF00096	IPR007087	C2H2 ZF	PBM	Arabidopsis_thaliana	Plants	D	NNNNAWSH	HECQYCGKEFANSQALGGHQNAH	8		T071557_1.02		M0369_1.02
M0376_1.02	T037048_1.02	RBE	zf-C2H2	PF00096	IPR007087	C2H2 ZF	PBM	Arabidopsis_thaliana	Plants	D	NWSTNNN	YSCSFCGREFKSAQALGGHMNVH	7		T072086_1.02		M0376_1.02
M0377_1.02	T037058_1.02	RHL41	zf-C2H2	PF00096	IPR007087	C2H2 ZF	PBM	Arabidopsis_thaliana	Plants	D	NWSTDNN	HPCPICGVEFPMGQALGGHMRRH	7		T075496_1.02		M0377_1.02
M0581_1.02	T071553_1.02	CAMTA3	CG-1	PF03859	IPR005559	CG-1	PBM	Arabidopsis_thaliana	Plants	D	VCGYGTNNN	ILSEARHRWLRPPEICEILQNYQRFQISTEPPTTPSSGSVFMFDRKVLRYFRKDGHNWRKKKDGKTVKEAHERLKAGSVDVLHCYYAHGQDNENFQRRSYWLLQEELSHIVFVHYLEVK	9		T075499_1.02		M0581_1.02
M0582_1.02	T071557_1.02	AT5G64220	CG-1	PF03859	IPR005559	CG-1	PBM	Arabidopsis_thaliana	Plants	D	NNDVCGYGT	LLSEAQHRWLRPAEICEILRNHQKFHIASEPPNRPPSGSLFLFDRKVLRYFRKDGHNWRKKKDGKTVKEAHEKLKVGSIDVLHCYYAHGEDNENFQRRCYWMLEQDLMHIVFVHYLEVK	9		T075504_1.02		M0582_1.02
M0583_1.02	T072086_1.02	ATGRP2B	CSD	PF00313	IPR002059	CSD	PBM	Arabidopsis_thaliana	Plants	D	KTTTTWTT	RRKGTVKWFDTQKGFGFITPSDGGDDLFVHQSSIRSEGFRSLAAEESVEFDVEVDNSGRPKAIEVSGP	8		T075506_1.02		M0583_1.02
M0646_1.02	T075496_1.02	AT1G29160	zf-Dof	PF02701	IPR003851	Dof	PBM	Arabidopsis_thaliana	Plants	D	DWWAAMGT	RPDKIIPCPRCKSMETKFCYFNNYNVNQPRHFCKGCQRYWTAGGALRNVPVGAGRRKSKPPGR	8		T075507_1.02		M0646_1.02
M0647_1.02	T075499_1.02	AT1G64620	zf-Dof	PF02701	IPR003851	Dof	PBM	Arabidopsis_thaliana	Plants	D	NNDAAMGNNN	EKDQALNCPRCNSLNTKFCYYNNYSLTQPRYFCKDCRRYWTAGGSLRNIPVGGGVRKNKRSSS	10		T075508_1.02		M0647_1.02
M0648_1.02	T075504_1.02	ATDOF2.4	zf-Dof	PF02701	IPR003851	Dof	PBM	Arabidopsis_thaliana	Plants	D	NWAAMGN	LPEAALKCPRCESTNTKFCYFNNYSLTQPRHFCKTCRRYWTRGGALRNVPVGGGCRRNRRTKS	7		T075519_1.02		M0648_1.02
M0649_1.02	T075506_1.02	ADOF2	zf-Dof	PF02701	IPR003851	Dof	PBM	Arabidopsis_thaliana	Plants	D	NNNAAMGN	AEQEQLKCPRCDSPNTKFCYYNNYNLSQPRHFCKSCRRYWTKGGALRNVPVGGGSRKNATKRS	8		T075521_1.02		M0649_1.02
M0650_1.02	T075507_1.02	AT3G45610	zf-Dof	PF02701	IPR003851	Dof	PBM	Arabidopsis_thaliana	Plants	D	NNNNNHDN	PPEQSLRCPRCDSTNTKFCYYNNYSLSQPRYFCKSCRRYWTKGGILRNIPIGGAYRKHKRSSS	8		T075522_1.02		M0650_1.02
M0651_1.02	T075508_1.02	cdf3	zf-Dof	PF02701	IPR003851	Dof	PBM	Arabidopsis_thaliana	Plants	D	NWAAAGBDN	KPTKILPCPRCKSMETKFCYYNNYNINQPRHFCKACQRYWTAGGTMRNVPVGAGRRKNKSSSS	9		T075523_1.02		M0651_1.02
M0652_1.02	T075519_1.02	DOF4.7	zf-Dof	PF02701	IPR003851	Dof	PBM	Arabidopsis_thaliana	Plants	D	NNNDAAMGN	ATQPVLKCPRCDSVNTKFCYYNNYSLSQPRHYCKNCRRYWTRGGALRNVPIGGSTRNKNKPCS	9		T075525_1.02		M0652_1.02
M0653_1.02	T075521_1.02	CDF2	zf-Dof	PF02701	IPR003851	Dof	PBM	Arabidopsis_thaliana	Plants	D	NDWAAAGBDN	KPDKILPCPRCNSMETKFCYYNNYNVNQPRHFCKKCQRYWTAGGTMRNVPVGAGRRKNKSPAS	10		T075856_1.02		M0653_1.02
M0654_1.02	T075522_1.02	TMO6	zf-Dof	PF02701	IPR003851	Dof	PBM	Arabidopsis_thaliana	Plants	D	NNNAAMG	PPELALRCPRCDSTNTKFCYYNNYSLTQPRYFCKSCRRYWTKGGTLRNIPVGGGCRKNKRSTS	7		T075858_1.02		M0654_1.02
M0655_1.02	T075523_1.02	OBP4	zf-Dof	PF02701	IPR003851	Dof	PBM	Arabidopsis_thaliana	Plants	D	NGWTAACGHN	NHHQSLKCPRCNSLNTKFCYYNNYNLSQPRHFCKNCRRYWTKGGVLRNVPVGGGCRKAKRSKT	10		T075859_1.02		M0655_1.02
M0656_1.02	T075523_1.02	OBP4	zf-Dof	PF02701	IPR003851	Dof	PBM	Arabidopsis_thaliana	Plants	D	NNDWAACGTWN	NHHQSLKCPRCNSLNTKFCYYNNYNLSQPRHFCKNCRRYWTKGGVLRNVPVGGGCRKAKRSKT	11		T075863_1.02		M0656_1.02
M0657_1.02	T075525_1.02	DOF5.6	zf-Dof	PF02701	IPR003851	Dof	PBM	Arabidopsis_thaliana	Plants	D	NNWAAMGN	PHDHPQKCPRCESTHTKFCYYNNYSLSQPRYFCKTCRRYWTKGGTLRNIPVGGGCRKNKKPSS	8		T075978_1.02		M0657_1.02
M0658_1.02	T075856_1.02	e_gw1.149.93.1	zf-Dof	PF02701	IPR003851	Dof	PBM	Physcomitrella_patens	Plants	D	NNNAAHGN	KPDKLIPCPRCDSLETKFCYYNNYNVNQPRHFCKSCQRYWTAGGTLRNVLVGAGRRKNK	8		T075989_1.02		M0658_1.02
M0659_1.02	T075858_1.02	e_gw1.170.52.1	zf-Dof	PF02701	IPR003851	Dof	PBM	Physcomitrella_patens	Plants	D	NNDAAAGNNN	PPDQVIACPRCQSLNTKFCYYNNYSLTQPRHFCKSCRRYWTAGGTLRNVPVGGGCRKNKRTKP	10		T077093_1.02		M0659_1.02
M0660_1.02	T075859_1.02	e_gw1.392.16.1	zf-Dof	PF02701	IPR003851	Dof	PBM	Physcomitrella_patens	Plants	D	NNWAAAGNN	KPDKLIPCPRCDSLDTKFCYYNNYNINQPRHFCKSCQRYWTAGGTLRNVLVGAGRRKNK	9		T077303_1.02		M0660_1.02
M0661_1.02	T075863_1.02	estExt_fgenesh1_pg.C_370003	zf-Dof	PF02701	IPR003851	Dof	PBM	Physcomitrella_patens	Plants	D	NNNNHDNNNN	KPDKLAPCPRCDSLDTKFCYYNNYNANQPRHFCKNCQRYWTAGGTLRNVPVGAGRRKTKHGNS	10		T077304_1.02		M0661_1.02
M0662_1.02	T075978_1.02	gw1.12.257.1	zf-Dof	PF02701	IPR003851	Dof	PBM	Physcomitrella_patens	Plants	D	NNNHHNN	PPDQVIACPRCQSLNTKFCYYNNYSLTQPRHFCKSCRRYWTAGGTLRNVPVGGGCRKNKR	7		T077305_1.02		M0662_1.02
M0663_1.02	T075989_1.02	gw1.385.26.1	zf-Dof	PF02701	IPR003851	Dof	PBM	Physcomitrella_patens	Plants	D	NNWAAMGNNN	DKVVSCPRCDSLDTKFCYYNNYNINQPRHFCKNCQRYWTAGGTLRNVPVGAGRRKNK	10		T077372_1.02		M0663_1.02
M0677_1.02	T077093_1.02	e_gw1.38.2.1	E2F_TDP	PF02319	IPR003316	E2F	PBM	Physcomitrella_patens	Plants	D	NSGCGCBHHN	RYDSSLGLLTKKFIDLIKQADDGVLDLNKAADTLHVQKRRIYDITNVLEGIGLIEKKLKNRIRWKG	10		T077408_1.02		M0677_1.02
M0680_1.02	T077303_1.02	EIL3	EIN3	PF04873	IPR006957	EIN3	PBM	Arabidopsis_thaliana	Plants	D	NNATGWAYCTN	DDLERRMWKDRVRLKRIKERQKAGSQGAQTKETPKKISDQAQRKKMSRAQDGILKYMLKLMEVCKVRGFVYGIIPEKGKPVSGSSDNIRAWWKEKVKFDKNGPAAIAKYEEECLAFGKSDGNRNSQFVLQDLQDATLGSLLSSLMQHCDPPQRKYPLEKGTPPPWWPTGNEEWWVKLGLPKSQSPPYRKPHDLKKMWKVGVLTAVINHMLPDIAKIKRHVRQSKCLQDKMTAKESAIWLAVLNQEESLIQQPSSD	11		T084284_1.02		M0680_1.02
M0681_1.02	T077304_1.02	EIL1	EIN3	PF04873	IPR006957	EIN3	PBM	Arabidopsis_thaliana	Plants	D	NYKHAYBNN	DELEKRMWRDKMRLKRLKEQQSKCKEGVDGSKQRQSQEQARRKKMSRAQDGILKYMLKMMEVCKAQGFVYGIIPEKGKPVTGASDNLREWWKDKVRFDRNGPAAIAKYQSENNISGGSNDCNSLVGPTPHTLQELQDTTLGSLLSALMQHCDPPQRRFPLEKGVSPPWWPNGNEEWWPQLGLPNEQGPPPYKKPHDLKKAWKVGVLTAVIKHMSPDIAKIRKLVRQSKCLQDKMTAKESATWLAIINQEEVVARE	9		T084285_1.02		M0681_1.02
M0682_1.02	T077305_1.02	EIN3	EIN3	PF04873	IPR006957	EIN3	PBM	Arabidopsis_thaliana	Plants	D	NNRTDHAYNN	DELERRMWRDKMRLKRLKEQDKGKEGVDAAKQRQSQEQARRKKMSRAQDGILKYMLKMMEVCKAQGFVYGIIPENGKPVTGASDNLREWWKDKVRFDRNGPAAITKYQAENNIPGIHEGNNPIGPTPHTLQELQDTTLGSLLSALMQHCDPPQRRFPLEKGVPPPWWPNGKEDWWPQLGLPKDQGPAPYKKPHDLKKAWKVGVLTAVIKHMFPDIAKIRKLVRQSKCLQDKMTAKESATWLAIINQEESLARELY	10		T084286_1.02		M0682_1.02
M0683_1.02	T077372_1.02	LOC_Os09g31400	EIN3	PF04873	IPR006957	EIN3	PBM	Oryza_sativa	Plants	D	NNATGTAYCKN	EDLARRMWKDRIKLRRIKERQDRLALALQQAELDKSKGKPISDQAMRKKMSRAQDGILKYMLKLMEVCNARGFVYGIIPDKGKPVSGASDNIRAWWKEKVKFDKNGPAAIAKYESENLASADAPSSGIKSQHSLMDLQDATLGSLLSSLMQHCDPPQRKYPLERGTPPPWWPSGNEDWWIALGLPRGQIPPYKKPHDLKKVWKVGVLTGVIKHMSPNFDKIRNHVRKSKCLQDKMTAKESLIWLGVLQREERLVL	11		T084290_1.02		M0683_1.02
M0684_1.02	T077408_1.02	e_gw1.87.73.1	EIN3	PF04873	IPR006957	EIN3	PBM	Physcomitrella_patens	Plants	D	NVHGHAYNNN	DELEKRMWRDKMRLKRIKELQKDREMRSGTGHKQSQEQARRKKMSRAQDGILKYMLKMMEVCQAQGFVYGIIPEKGKPVSGASDNIRAWWKEKVRFDRNGPAAIVKYQADHALPGKPKGNVSTGPTPHTLQELQDTTLGSLLSALMQHCDPPQRRYPLEKGVPPPWWPSGDEEWWPQLGLPKGQGAPPYKKPHDLKKAWKVGVLTAVIKHMSPDIAKIRKLVRQSKCLQDKMTAKESATWLSVLNQEEGLA	10		T084293_1.02		M0684_1.02
M0758_1.02	T084284_1.02	GATA10	GATA	PF00320	IPR000679	GATA	PBM	Arabidopsis_thaliana	Plants	D	TAGATCTG	CTHCETITTPQWRQGPSGPKTLCNACGVRFKSGRLV	8		T084294_1.02		M0758_1.02
M0759_1.02	T084285_1.02	GATA11	GATA	PF00320	IPR000679	GATA	PBM	Arabidopsis_thaliana	Plants	D	DAGATCTG	CTHCETTKTPQWREGPSGPKTLCNACGVRFRSGRLV	8		T084297_1.02		M0759_1.02
M0760_1.02	T084286_1.02	TIFY2A	GATA	PF00320	IPR000679	GATA	PBM	Arabidopsis_thaliana	Plants	D	NNGATNN	CRHCGIGEKSTPMMRRGPAGPRTLCNACGLMWANKGA	7		T084298_1.02		M0760_1.02
M0761_1.02	T084290_1.02	GATA15	GATA	PF00320	IPR000679	GATA	PBM	Arabidopsis_thaliana	Plants	D	NNHGATCNN	CAICGTSKTPLWRGGPAGPKSLCNACGIRNRKKRRT	9		T084299_1.02		M0761_1.02
M0762_1.02	T084293_1.02	TIFY2B	GATA	PF00320	IPR000679	GATA	PBM	Arabidopsis_thaliana	Plants	D	HGATBNN	CRHCGTSEKSTPMMRRGPDGPRTLCNACGLMWANKGTL	7		T084301_1.02		M0762_1.02
M0763_1.02	T084294_1.02	GATA1	GATA	PF00320	IPR000679	GATA	PBM	Arabidopsis_thaliana	Plants	D	NNNVATBNNN	CQHCGAEKTPQWRAGPAGPKTLCNACGVRYKSGRLV	10		T084304_1.02		M0763_1.02
M0764_1.02	T084297_1.02	GATA6	GATA	PF00320	IPR000679	GATA	PBM	Arabidopsis_thaliana	Plants	D	NVRATVNDNN	CGHCGVQKTPQWRAGPLGAKTLCNACGVRYKSGRLL	10		T084305_1.02		M0764_1.02
M0765_1.02	T084298_1.02	GATA8	GATA	PF00320	IPR000679	GATA	PBM	Arabidopsis_thaliana	Plants	D	NNGATYYVN	CMHCEVTKTPQWRLGPMGPKTLCNACGVRYKSGRLF	9		T084306_1.02		M0765_1.02
M0766_1.02	T084299_1.02	GATA4	GATA	PF00320	IPR000679	GATA	PBM	Arabidopsis_thaliana	Plants	D	NNNGATCNNN	CTHCASEKTPQWRTGPLGPKTLCNACGVRYKSGRLV	10		T084310_1.02		M0766_1.02
M0767_1.02	T084301_1.02	GATA26	GATA	PF00320	IPR000679	GATA	PBM	Arabidopsis_thaliana	Plants	D	NNKATBNNNN	CYHCGVTNTPLWRNGPPEKPVLCNACGSRWRTKGTL	10		T085113_1.02		M0767_1.02
M0768_1.02	T084304_1.02	GATA9	GATA	PF00320	IPR000679	GATA	PBM	Arabidopsis_thaliana	Plants	D	NNHAGATCTDN	CLHCATEKTPQWRTGPMGPKTLCNACGVRYKSGRLV	11		T087671_1.02		M0768_1.02
M0769_1.02	T084305_1.02	GATA3	GATA	PF00320	IPR000679	GATA	PBM	Arabidopsis_thaliana	Plants	D	NNNNGATBNN	CSHCGTNNTPQWRTGPVGPKTLCNACGVRFKSGRLC	10		T090193_1.02		M0769_1.02
M0770_1.02	T084306_1.02	GATA7	GATA	PF00320	IPR000679	GATA	PBM	Arabidopsis_thaliana	Plants	D	NNNNATNNNN	CSHCGVQKTPQWRMGPLGAKTLCNACGVRFKSGRLL	10		T090196_1.02		M0770_1.02
M0771_1.02	T084310_1.02	GATA27	GATA	PF00320	IPR000679	GATA	PBM	Arabidopsis_thaliana	Plants	D	NNGATBNNN	CYHCGVTSTPLWRNGPPEKPVLCNACGSRWRTKGSL	9		T090204_1.02		M0771_1.02
M0790_1.02	T085113_1.02	LOC_Os06g48534	GATA	PF00320	IPR000679	GATA	PBM	Oryza_sativa	Plants	D	NNVDTNNNN	CHHCGINAKATPMMRRGPDGPRTLCNACGLMWANKGML	9		T090213_1.02		M0790_1.02
M0821_1.02	T087671_1.02	RGL2	GRAS	PF03514	IPR005202	GRAS	PBM	Arabidopsis_thaliana	Plants	D	NGTACGGHN	LVHALVACAEAIHQENLNLADALVKRVGTLAGSQAGAMGKVATYFAQALARRIYRDYTAETDVCAAVNPSFEEVLEMHFYESCPYLKFAHFTANQAILEAVTTARRVHVIDLGLNQGMQWPALMQALALRPGGPPSFRLTGIGPPQTENSDSLQQLGWKLAQFAQNMGVEFEFKGLAAESLSDLEPEMFETRPESETLVVNLVFELHRLLARSGSIEKLLNTVKAIKPSIVTVVEQEANHNGIVFLDRFNEALHY	9		T090222_1.02		M0821_1.02
M0840_1.02	T090193_1.02	KNAT6	Homeobox	PF00046	IPR001356	Homeodomain	PBM	Arabidopsis_thaliana	Plants	D	NNNNGTCWNN	KKKKGKLPREARQALLDWWNLHYKWPYPTEGDKIALADATGLDQKQINNWFINQRKRHWK	10		T090223_1.02		M0840_1.02
M0841_1.02	T090196_1.02	HB-1	Homeobox	PF00046	IPR001356	Homeodomain	PBM	Arabidopsis_thaliana	Plants	D	NDHTCWWN	KPKRQMKTPFQLETLEKVYSEEKYPSEATRAELSEKLDLSDRQLQMWFCHRRLKDKK	8		T090224_1.02		M0841_1.02
M0842_1.02	T090204_1.02	EDT1	Homeobox	PF00046	IPR001356	Homeodomain	PBM	Arabidopsis_thaliana	Plants	D	HMWTWAATGH	KKRYHRHTAQQIQRLESSFKECPHPDEKQRNQLSRELGLAPRQIKFWFQNRRTQLKA	10		T090232_1.02		M0842_1.02
M0843_1.02	T090213_1.02	ATHB6	Homeobox	PF00046	IPR001356	Homeodomain	PBM	Arabidopsis_thaliana	Plants	D	NHAATNATD	SEKKRRLSINQVKALEKNFELENKLEPERKVKLAQELGLQPRQVAVWFQNRRARWKT	9		T090233_1.02		M0843_1.02
M0844_1.02	T090222_1.02	ATHB22	Homeobox	PF00046	IPR001356	Homeodomain	PBM	Arabidopsis_thaliana	Plants	D	NNATAATWWWNNN	KKKKMTSEQLKFLERSFQEEIKLNPDRKMKLNPDRKMKLSKELGLQPRQIAVWFQNRKARWKN	13		T090235_1.02		M0844_1.02
M0845_1.02	T090223_1.02	ATHB-4	Homeobox	PF00046	IPR001356	Homeodomain	PBM	Arabidopsis_thaliana	Plants	D	NYAATNAWNN	SRKKLRLSKDQALVLEETFKEHSTLNPKQKLALAKQLNLRARQVEVWFQNRRARTKL	10		T090236_1.02		M0845_1.02
M0846_1.02	T090224_1.02	ATHB7	Homeobox	PF00046	IPR001356	Homeodomain	PBM	Arabidopsis_thaliana	Plants	D	NCAATCAWDN	KNNQRRFSDEQIKSLEMMFESETRLEPRKKVQLARELGLQPRQVAIWFQNKRARWKS	10		T090242_1.02		M0846_1.02
M0847_1.02	T090232_1.02	HAT3.1	Homeobox	PF00046	IPR001356	Homeodomain	PBM	Arabidopsis_thaliana	Plants	D	NTRHACYNNN	CKQTDPKTQRLYISFQENQYPDKATKESLAKELQMTVKQVNNWFKHRRWSI	10		T090244_1.02		M0847_1.02
M0848_1.02	T090233_1.02	HAT3	Homeobox	PF00046	IPR001356	Homeodomain	PBM	Arabidopsis_thaliana	Plants	D	BYAATCAH	SRKKLRLSKEQALVLEETFKEHSTLNPKQKMALAKQLNLRTRQVEVWFQNRRARTKL	8		T090250_1.02		M0848_1.02
M0849_1.02	T090235_1.02	ATHB-12	Homeobox	PF00046	IPR001356	Homeodomain	PBM	Arabidopsis_thaliana	Plants	D	BHWWWWWWDV	SNNQKRFSEEQIKSLELIFESETRLEPRKKVQVARELGLQPRQVAIWFQNKRARWKT	10		T090254_1.02		M0849_1.02
M0850_1.02	T090236_1.02	ANL2	Homeobox	PF00046	IPR001356	Homeodomain	PBM	Arabidopsis_thaliana	Plants	D	NNMATWAATGN	KKRYHRHTPQQIQELESMFKECPHPDEKQRLELSKRLCLETRQVKFWFQNRRTQMKT	11		T090264_1.02		M0850_1.02
M0851_1.02	T090242_1.02	HAT1	Homeobox	PF00046	IPR001356	Homeodomain	PBM	Arabidopsis_thaliana	Plants	D	NYAATCATKN	CRKKLRLSKDQSAVLEDTFKEHNTLNPKQKLALAKKLGLTARQVEVWFQNRRARTKL	10		T099710_1.02		M0851_1.02
M0852_1.02	T090244_1.02	ATML1	Homeobox	PF00046	IPR001356	Homeodomain	PBM	Arabidopsis_thaliana	Plants	D	NNHNRHYRNN	KKRYHRHTQRQIQELESFFKECPHPDDKQRKELSRELSLEPLQVKFWFQNKRTQMKA	10		T099773_1.02		M0852_1.02
M0853_1.02	T090250_1.02	ATWOX13	Homeobox	PF00046	IPR001356	Homeodomain	PBM	Arabidopsis_thaliana	Plants	D	TCAATCAR	ARQRWTPTPVQLQILERIFDQGTGTPSKQKIKDITEELSQHGQIAEQNVYNWFQNRRARSKR	8		T100072_1.02		M0853_1.02
M0854_1.02	T090254_1.02	ATHB16	Homeobox	PF00046	IPR001356	Homeodomain	PBM	Arabidopsis_thaliana	Plants	D	YAATMATT	SEKKRRLKVDQVKALEKNFELENKLEPERKTKLAQELGLQPRQVAVWFQNRRARWKT	8		T100359_1.02		M0854_1.02
M0855_1.02	T090264_1.02	KNAT3	Homeobox	PF00046	IPR001356	Homeodomain	PBM	Arabidopsis_thaliana	Plants	D	NNVBGTCNNN	GDTTSVLKAWWQSHSKWPYPTEEDKARLVQETGLQLKQINNWFINQRKRNW	10		T101407_1.02		M0855_1.02
M1107_1.02	T099710_1.02	LOC_Os03g03164	Homeobox	PF00046	IPR001356	Homeodomain	PBM	Oryza_sativa	Plants	D	NNDHNNNN	KLPGDTTTILKQWWQQHSKWPYPTEDDKAKLVEETGLQLKQINNWFINQRKRNWHNNSQTSTLK	8		T102388_1.02		M1107_1.02
M1108_1.02	T099773_1.02	LOC_Os09g35910	Homeobox	PF00046	IPR001356	Homeodomain	PBM	Oryza_sativa	Plants	D	NNBYAATCAH	RKKRFSEEQIKSLESMFATQTKLEPRQKLQLARELGLQPRQVAIWFQNKRARWKS	10		T102407_1.02		M1108_1.02
M1116_1.02	T100072_1.02	Os02g0706600	Homeobox	PF00046	IPR001356	Homeodomain	PBM	Oryza_sativa	Plants	D	NNWAANNNNN	KRFRTKFTAEQKERMREFAHRVGWRIHKPDAAAVDAFCAQVGVSRRVLKVWMHNNKHLAKT	10		T102440_1.02		M1116_1.02
M1167_1.02	T100359_1.02	PRH	Homeobox	PF00046	IPR001356	Homeodomain	PBM	Petroselinum_crispum	Plants	D	ATATATWA	STSKTLHGEHATQRLLQSFKENQYPQRAVKESLAAELALSVRQVSNWFNNRRWSFRH	8		T102569_1.02		M1167_1.02
M1195_1.02	T101407_1.02	estExt_gwp_gw1.C_70211	Homeobox	PF00046	IPR001356	Homeodomain	PBM	Physcomitrella_patens	Plants	D	HMATNANDNN	EKKRRLSLEQVRSLERNFEVENKLEPERKMQLAKELGLQPRQVAVWFQNRRARWKT	10		T108072_1.02		M1195_1.02
M1209_1.02	T102388_1.02	GRMZM2G038252	Homeobox	PF00046	IPR001356	Homeodomain	PBM	Zea_mays	Plants	D	BCAATYAD	ARQRWQPTPMQLQILENIFDQGNGTPSKQRIKEITAELSHHGQISETNVYNWFQNRRARSKR	8		T108658_1.02		M1209_1.02
M1210_1.02	T102407_1.02	GRMZM2G087741	Homeobox	PF00046	IPR001356	Homeodomain	PBM	Zea_mays	Plants	D	NNTGACRKCN	KKGKLPKDARTVLLEWWNTHYRWPYPTEEDKVRLAAMTGLDPKQINNWFINQRKRHWK	10		T109447_1.02		M1210_1.02
M1211_1.02	T102440_1.02	GRMZM2G135447	Homeobox	PF00046	IPR001356	Homeodomain	PBM	Zea_mays	Plants	D	SMYGTCAH	RKKKGKLPKEARQKLLHWWELHYKWPYPSETEKMALAETTGLDPKQINNWFINQRKRHWK	8		T109454_1.02		M1211_1.02
M1215_1.02	T102569_1.02	Q1T448	Homeobox	PF00046	IPR001356	Homeodomain	PBM	Medicago_truncatula	Plants	D	NNNNNWRNHN	KRPCFRFSHEAVEKLRQVFAENELPPKSVKDALSKELGLDAAKVNKWFKNARYMALK	10		T109460_1.02		M1215_1.02
M1274_1.02	T108072_1.02	LBD4	DUF260	PF03195	IPR004883	LOB	PBM	Arabidopsis_thaliana	Plants	D	VDNVCGSNNN	PCAACKLLRRRCAQDCVFSPYFPADEPQKFANVHRVFGASNVNKMLQELPIHQRGDAVSSMVYEANARVRDPVYGCVGAISSLQQQIDVLQAQLALAQAEV	10		T110281_1.02		M1274_1.02
M1275_1.02	T108658_1.02	gw1.238.28.1	DUF260	PF03195	IPR004883	LOB	PBM	Physcomitrella_patens	Plants	D	NNNNNVNGSN	PCAACKLLRRRCTRDCVFAPYFPPDEPQKFANVHKVFGAANVNKMLQELPVEARGDAVSSMVYEADARVRDPVYGCVGAISSLQQQVAHLQTQLAVANAEI	10		T110284_1.02		M1275_1.02
M1276_1.02	T109447_1.02	GT-1	MADF_DNA_bdg	PF10545	IPR006578	MADF	PBM	Arabidopsis_thaliana	Plants	D	KTTAACCM	LIMFRRGMDGLFNTSKSNKHLWEQISSKMREKGFDRSPTMCTDKWRNLLKEFKKAKHHDRGNGSAKMSYYKEIEDILRERSKKVTP	8		T110314_1.02		M1276_1.02
M1277_1.02	T109454_1.02	AT3G25990	MADF_DNA_bdg	PF10545	IPR006578	MADF	PBM	Arabidopsis_thaliana	Plants	D	NHDACHNNNN	LISLRREMDNLFNTSKSNKHLWEQISKKMREKGFDRSPSMCTDKWRNILKEFKKAKQHEDKATSGGSTKMSYYNEIE	10		T110317_1.02		M1277_1.02
M1278_1.02	T109460_1.02	AT5G47660	MADF_DNA_bdg	PF10545	IPR006578	MADF	PBM	Arabidopsis_thaliana	Plants	D	WTTACCGY	QALISSRSDVEEKTGINKGAIWDEISARMKERGYERSAKKCKEKWENMNKYYRRVTEGGQKQPEHSKTRSYFEKLGNF	8		T110377_1.02		M1278_1.02
M1282_1.02	T110281_1.02	XM_002876896.1	MADF_DNA_bdg	PF10545	IPR006578	MADF	PBM	Arabidopsis_lyrata	Plants	D	NNNHAACCCCYNN	LISLRREMDNLFNTSKSNKHLWEQISSKMREKGFDRSPTMCTDKWRNILKEFKKAKYQDDDKATSGGSTKMSYYKEIE	13		T110402_1.02		M1282_1.02
M1283_1.02	T110284_1.02	GSVIVG00007522001	MADF_DNA_bdg	PF10545	IPR006578	MADF	PBM	Vitis_vinifera	Plants	D	GTTAACYV	IAFRRELDEFFNTSKSNKHLWEQIAARMSELGYDRTAAMCTDKWRNLLKDYKKAQQRDGGSGKMYYEELEEFYAEKKRNDPYRKITS	8		T110431_1.02		M1283_1.02
M1284_1.02	T110314_1.02	LOC_Os02g01380	MADF_DNA_bdg	PF10545	IPR006578	MADF	PBM	Oryza_sativa	Plants	D	NDWWTTACHN	LEDRFQEPGLKGPLWEEVSARMAAAGYRRNAKRCKEKWENINKYFRKAKESGKKRPAHAKTCPYFDELDRL	10		T110563_1.02		M1284_1.02
M1286_1.02	T110317_1.02	LOC_Os04g40930	MADF_DNA_bdg	PF10545	IPR006578	MADF	PBM	Oryza_sativa	Plants	D	YTAACYNNNN	RREMDSHFNTSKSNKHLWEAISARMREQGFDRSPTMCTDKWRNLLKEFKKARSHARGGGGGGVGGGGAGTGGGNCPAKMACYKEIDDLLK	10		T110650_1.02		M1286_1.02
M1287_1.02	T110377_1.02	XM_002892704.1	MADF_DNA_bdg	PF10545	IPR006578	MADF	PBM	Arabidopsis_lyrata	Plants	D	GGTTAACC	LIMFRRGMDGLFNTSKSNKHLWEQISAKMREKGFDRSPTMCTDKWRNLLKEFKKAKHHDRGNGSAKMSYYKEIEDILRERNKKVTPQYNK	8		T110731_1.02		M1287_1.02
M1290_1.02	T110402_1.02	29929.m004704	MADF_DNA_bdg	PF10545	IPR006578	MADF	PBM	Ricinus_communis	Plants	D	NDNDHDHNHN	LIGLRREMDGLFNTSKSNKHLWESISSKMREKGFDRSPTMCTDKWRNLLKEFKKARHQERGSGSAKMSYYKEIDEILRERSKNAQYK	10		T116390_1.02		M1290_1.02
M1291_1.02	T110431_1.02	cassava13991.valid.m1	MADF_DNA_bdg	PF10545	IPR006578	MADF	PBM	Manihot_esculenta	Plants	D	NNDACHNNNN	LIALRREMDGLFNTSKSNKHLWEQISAKMREKGFDRSPTMCTDKWRNLLKEFKKAKHQDRGSGSAKMSYYKEIDEILRERSKNAQYKS	10		T116408_1.02		M1291_1.02
M1292_1.02	T110563_1.02	Glyma11g37390.1	MADF_DNA_bdg	PF10545	IPR006578	MADF	PBM	Glycine_max	Plants	D	BWDACYNNNN	LIGLRREMDALFNTSKSNKHLWEQISAKMREKGFDRSPTMCTDKWRNLLKEFKKAKHQDRGSGSAKMSYYKEIDEILR	10		T116428_1.02		M1292_1.02
M1293_1.02	T110650_1.02	Medtr3g103160.1	MADF_DNA_bdg	PF10545	IPR006578	MADF	PBM	Medicago_truncatula	Plants	D	NWAACYNNNN	LIGLRREMDSLFNTSKSNKHLWEQISAKMREKGFDRSPTMCTDKWRNLLKEFKKAKHHDRGGGSGSGGKMSCYKEIDEI	10		T116443_1.02		M1293_1.02
M1294_1.02	T110731_1.02	MDP0000164819	MADF_DNA_bdg	PF10545	IPR006578	MADF	PBM	Malus_x_domestica	Plants	D	YTAACYVNNN	LIALRREMDSLFNTSKSNKHLWEQISAKMREKGFDRSPTMCTDKWRNLLKEFKKAKHHDRGSGSAKMSYYKEIEEILKERSKNPQ	10		T116455_1.02		M1294_1.02
M1302_1.02	T116390_1.02	PK00738.1	Myb_DNA-binding	PF00249	IPR014778	Myb/SANT	PBM	Cannabis_sativa	Plants	D	NNHRGATWRN	GVPWTEEEHRMFLLGLQKLGKGDWRGIARNYVISRTPTQVASHAQKYF	10		T116478_1.02		M1302_1.02
M1303_1.02	T116408_1.02	PK02532.1	Myb_DNA-binding	PF00249	IPR014778	Myb/SANT	PBM	Cannabis_sativa	Plants	D	NAGATATTW	RESWTEPEHDKFLEALQLFDRDWKKIEAFVGSKTVIQIRSHAQKYF	9		T116505_1.02		M1303_1.02
M1304_1.02	T116428_1.02	PK06103.1	Myb_DNA-binding	PF00249	IPR014778	Myb/SANT	PBM	Cannabis_sativa	Plants	D	CTAGGGCA	KQKWTAEEEAALKAGVIKHGAGKWRTILTDPEFSSILHLRSNVDLKDKWRNIN	8		T116514_1.02		M1304_1.02
M1306_1.02	T116443_1.02	PK08316.1	Myb_DNA-binding	PF00249	IPR014778	Myb/SANT	PBM	Cannabis_sativa	Plants	D	NNNRWATCNN	REKWTEEEHQKFLEALKLYGRGWRQIEEHVGTKTAVQIRSHAQKYF	10		T116543_1.02		M1306_1.02
M1307_1.02	T116455_1.02	PK10342.1	Myb_DNA-binding	PF00249	IPR014778	Myb/SANT	PBM	Cannabis_sativa	Plants	D	SGMATCTW	RLRWTHELHERFVDAVAQLGGPDRATPKGVLRVMGVQGLTIYHVKSHLQKYR	8		T116575_1.02		M1307_1.02
M1308_1.02	T116478_1.02	PK14402.1	Myb_DNA-binding	PF00249	IPR014778	Myb/SANT	PBM	Cannabis_sativa	Plants	D	NDWGATTCSNN	RRCWSIELHRRFVDAIHQLGGSHVATPKQIRELMRVEGLTNDEVKSHLQKYR	11		T116744_1.02		M1308_1.02
M1309_1.02	T116505_1.02	PK17526.1	Myb_DNA-binding	PF00249	IPR014778	Myb/SANT	PBM	Cannabis_sativa	Plants	D	NTGGATAANN	GTPWTEEEHKLFLLGLQKVGKGDWRGISRNFVKTRTPTQVASHAQKYF	10		T116747_1.02		M1309_1.02
M1310_1.02	T116514_1.02	PK19779.1	Myb_DNA-binding	PF00249	IPR014778	Myb/SANT	PBM	Cannabis_sativa	Plants	D	NNKATNCNNN	RRNWSPELHKRFLNALQQLGGSHAATPKQIRELMKVDGLTNDEVKSHLQKYR	10		T116752_1.02		M1310_1.02
M1311_1.02	T116543_1.02	PK23829.1	Myb_DNA-binding	PF00249	IPR014778	Myb/SANT	PBM	Cannabis_sativa	Plants	D	HGGATAAB	GVPWTEEEHKLFLLGLQKVGKGDWRGISRNFVKSRTPTQVASHAQKYF	8		T116756_1.02		M1311_1.02
M1314_1.02	T116575_1.02	PK29550.1	Myb_DNA-binding	PF00249	IPR014778	Myb/SANT	PBM	Cannabis_sativa	Plants	D	NNRGATHDNN	GVPWTEEEHRLFLIGLQKLGKGDWRGIARNYVVSRTPTQVASHAQKYF	10		T116761_1.02		M1314_1.02
M1315_1.02	T116744_1.02	HRS1	Myb_DNA-binding	PF00249	IPR014778	Myb/SANT	PBM	Arabidopsis_thaliana	Plants	D	NRGAATCT	RRCWSSQLHRRFLNALQHLGGPHVATPKQIREFMKVDGLTNDEVKSHLQKYR	8		T116785_1.02		M1315_1.02
M1316_1.02	T116747_1.02	TRFL5	Myb_DNA-binding	PF00249	IPR014778	Myb/SANT	PBM	Arabidopsis_thaliana	Plants	D	NTAGGGCW	MKFWTSEEVAALREGVKEYGKSWKDIKNSYPVVFADRSEVDLKDKWRNLL	8		T116796_1.02		M1316_1.02
M1317_1.02	T116752_1.02	EPR1	Myb_DNA-binding	PF00249	IPR014778	Myb/SANT	PBM	Arabidopsis_thaliana	Plants	D	DGATAYTHN	REKWSEEEHDRFLEAIKLYGRGWRQIQEHIGTKTAVQIRSHAQKFF	9		T116800_1.02		M1317_1.02
M1318_1.02	T116756_1.02	AT1G19000	Myb_DNA-binding	PF00249	IPR014778	Myb/SANT	PBM	Arabidopsis_thaliana	Plants	D	NNHRGATARN	GVPWTENEHKRFLIGLQKVGKGDWKGISRNFVKSRTPTQVASHAQKYF	10		T116801_1.02		M1318_1.02
M1320_1.02	T116761_1.02	AT1G25550	Myb_DNA-binding	PF00249	IPR014778	Myb/SANT	PBM	Arabidopsis_thaliana	Plants	D	NWGATWCBNN	RRCWSPELHRRFLHALQQLGGSHVATPKQIRDLMKVDGLTNDEVKSHLQKYR	10		T116847_1.02		M1320_1.02
M1321_1.02	T116785_1.02	AT1G68670	Myb_DNA-binding	PF00249	IPR014778	Myb/SANT	PBM	Arabidopsis_thaliana	Plants	D	NNNGDATMNN	RRCWSPELHRRFLNALQQLGGSHVATPKQIRDHMKVDGLTNDEVKSHLQKYR	10		T116872_1.02		M1321_1.02
M1322_1.02	T116796_1.02	AT1G74840	Myb_DNA-binding	PF00249	IPR014778	Myb/SANT	PBM	Arabidopsis_thaliana	Plants	D	NNYGGATAWCN	GVPWTEEEHKLFLLGLQRVGKGDWKGISRNFVKTRTSTQVASHAQKYF	11		T116876_1.02		M1322_1.02
M1323_1.02	T116800_1.02	AT2G01060	Myb_DNA-binding	PF00249	IPR014778	Myb/SANT	PBM	Arabidopsis_thaliana	Plants	D	NWGATDCBNN	RLRWTHELHERFVDAVAQLGGPDRATPKGVLRVMGVQGLTIYHVKSHLQKYR	10		T116881_1.02		M1323_1.02
M1324_1.02	T116801_1.02	ARR14	Myb_DNA-binding	PF00249	IPR014778	Myb/SANT	PBM	Arabidopsis_thaliana	Plants	D	NNVRDATCTN	RVVWSIELHQQFVNAVNKLGIDKAVPKRILELMNVPGLSRENVASHLQKFR	10		T116923_1.02		M1324_1.02
M1325_1.02	T116847_1.02	AT3G04030	Myb_DNA-binding	PF00249	IPR014778	Myb/SANT	PBM	Arabidopsis_thaliana	Plants	D	NKATDCBNN	RLKWTPDLHERFIEAVNQLGGADKATPKTIMKVMGIPGLTLYHLKSHLQKYR	9		T116927_1.02		M1325_1.02
M1326_1.02	T116872_1.02	AT3G13040	Myb_DNA-binding	PF00249	IPR014778	Myb/SANT	PBM	Arabidopsis_thaliana	Plants	D	NNWKATNCBN	RMRWTPELHESFVKAVIKLEGPEKATPKAVKKLMNVEGLTIYHVKSHLQKYR	10		T116934_1.02		M1326_1.02
M1327_1.02	T116876_1.02	ARR1	Myb_DNA-binding	PF00249	IPR014778	Myb/SANT	PBM	Arabidopsis_thaliana	Plants	D	NNVRDATCHN	RVVWSVELHQQFVAAVNQLGVEKAVPKKILELMNVPGLTRENVASHLQKYR	10		T116953_1.02		M1327_1.02
M1328_1.02	T116881_1.02	AT3G24120	Myb_DNA-binding	PF00249	IPR014778	Myb/SANT	PBM	Arabidopsis_thaliana	Plants	D	NNKATDCBNN	RLRWTTELHERFVDAVTQLGGPDKATPKTIMRTMGVKGLTLYHLKSHLQKFR	10		T116971_1.02		M1328_1.02
M1331_1.02	T116923_1.02	ARR2	Myb_DNA-binding	PF00249	IPR014778	Myb/SANT	PBM	Arabidopsis_thaliana	Plants	D	NMGDATCTTN	RVVWSVELHQQFVAAVNQLGVDKAVPKKILEMMNVPGLTRENVASHLQKYR	10		T116976_1.02		M1331_1.02
M1332_1.02	T116927_1.02	APRR2	Myb_DNA-binding	PF00249	IPR014778	Myb/SANT	PBM	Arabidopsis_thaliana	Plants	D	NNRNWATCNN	KVDWTPELHKKFVQAVEQLGVDQAIPSRILELMKVGTLTRHNVASHLQKFR	10		T116983_1.02		M1332_1.02
M1334_1.02	T116934_1.02	AtPHR1	Myb_DNA-binding	PF00249	IPR014778	Myb/SANT	PBM	Arabidopsis_thaliana	Plants	D	NWKATNCBNN	RMRWTPELHEAFVEAVNSLGGSERATPKGVLKIMKVEGLTIYHVKSHLQKYR	10		T116997_1.02		M1334_1.02
M1337_1.02	T116953_1.02	AT5G05090	Myb_DNA-binding	PF00249	IPR014778	Myb/SANT	PBM	Arabidopsis_thaliana	Plants	D	NHAGATHCKNN	RLVWTPQLHKRFVDAVAHLGIKNAVPKTIMQLMSVDGLTRENVASHLQKYR	11		T117010_1.02		M1337_1.02
M1340_1.02	T116971_1.02	KAN	Myb_DNA-binding	PF00249	IPR014778	Myb/SANT	PBM	Arabidopsis_thaliana	Plants	D	NDNDTAHNHN	RMRWTSSLHARFVHAVELLGGHERATPKSVLELMDVKDLTLAHVKSHLQMYR	10		T117025_1.02		M1340_1.02
M1341_1.02	T116976_1.02	ATMYR1	Myb_DNA-binding	PF00249	IPR014778	Myb/SANT	PBM	Arabidopsis_thaliana	Plants	D	NNNVGNATMN	RLKWTPDLHERFVEAVNQLGGGDKATPKTIMKVMGIPGLTLYHLKSHLQKYR	10		T119724_1.02		M1341_1.02
M1342_1.02	T116983_1.02	PHL1	Myb_DNA-binding	PF00249	IPR014778	Myb/SANT	PBM	Arabidopsis_thaliana	Plants	D	NWKATNCBNN	RMRWTPELHEAFVEAVNQLGGSERATPKAVLKLLNNPGLTIYHVKSHLQKYR	10		T119749_1.02		M1342_1.02
M1344_1.02	T116997_1.02	AT5G47390	Myb_DNA-binding	PF00249	IPR014778	Myb/SANT	PBM	Arabidopsis_thaliana	Plants	D	NHGGATAANN	GTPWTEEEHRMFLLGLQKLGKGDWRGISRNYVTTRTPTQVASHAQKYF	10		T119786_1.02		M1344_1.02
M1345_1.02	T117010_1.02	ARR18	Myb_DNA-binding	PF00249	IPR014778	Myb/SANT	PBM	Arabidopsis_thaliana	Plants	D	NNNNAGATAYGNN	RVVWSQELHQKFVSAVQQLGLDKAVPKKILDLMSIEGLTRENVASHLQKYR	13		T119910_1.02		M1345_1.02
M1346_1.02	T117025_1.02	ATTRB2	Myb_DNA-binding	PF00249	IPR014778	Myb/SANT	PBM	Arabidopsis_thaliana	Plants	D	WRMCCTAR	KQKWTPEEEAALKAGVLKHGTGKWRTILSDTEFSLILKSRSNVDLKDKWRNI	8		T122721_1.02		M1346_1.02
M1361_1.02	T119724_1.02	LOC_Os01g51154	Myb_DNA-binding	PF00249	IPR014778	Myb/SANT	PBM	Oryza_sativa	Plants	D	WRMCCTAVNN	KQKWTSEEEEALRRGVLKHGPGKWRTIQKDPEFSPVLSSRSNIDLKDKWRNL	10		T123381_1.02		M1361_1.02
M1363_1.02	T119749_1.02	LOC_Os02g22020	Myb_DNA-binding	PF00249	IPR014778	Myb/SANT	PBM	Oryza_sativa	Plants	D	NNKATHCNNN	RRCWAPELHRRFLQALQQLGGSHVATPKQIRELMKVDGLTNDEVKSHLQKYR	10		T127932_1.02		M1363_1.02
M1364_1.02	T119786_1.02	LOC_Os03g21240	Myb_DNA-binding	PF00249	IPR014778	Myb/SANT	PBM	Oryza_sativa	Plants	D	NWKATNCBNN	RMRWTPELHESFVHAVNKLGGSEKATPKGVLKLMKVDGLTIYHVKSHLQKYR	10		T127937_1.02		M1364_1.02
M1365_1.02	T119910_1.02	LOC_Os08g06110	Myb_DNA-binding	PF00249	IPR014778	Myb/SANT	PBM	Oryza_sativa	Plants	D	NDGATAYNH	RERWTEAEHNRFLEALKLYGRAWQRIEEHVGTKTAVQIRSHAQKFF	9		T127950_1.02		M1365_1.02
M1384_1.02	T122721_1.02	e_gw1.362.4.1	Myb_DNA-binding	PF00249	IPR014778	Myb/SANT	PBM	Physcomitrella_patens	Plants	D	NNNRDATCNN	RVVWSVELHQQFVSAVNQLGIDKAVPKRILELMGVQGLTRENVASHLQKYR	10		T127986_1.02		M1384_1.02
M1388_1.02	T123381_1.02	fgenesh1_pg.scaffold_70000111	Myb_DNA-binding	PF00249	IPR014778	Myb/SANT	PBM	Physcomitrella_patens	Plants	D	NVGATNDNN	GVPWTEEEHRLFLLGLQKLGKGDWRGISRNFVQTRTPTQVASHAQKYF	9		T127989_1.02		M1388_1.02
M1400_1.02	T127932_1.02	anac025	NAM	PF02365	IPR003441	NAC/NAM	PBM	Arabidopsis_thaliana	Plants	D	YACGYAAY	LPPGFRFHPTDEELVVHYLKKKADSVPLPVSIIAEIDLYKFDPWELPSKASFGEHEWYFFSPRDRKYPNGVRPNRAATSGYWKATGTDKPIFTCNSHKVGVKKALVFYGGKPPKGIKTDWIMHEYRLT	8		T127990_1.02		M1400_1.02
M1401_1.02	T127937_1.02	NAP	NAM	PF02365	IPR003441	NAC/NAM	PBM	Arabidopsis_thaliana	Plants	D	NRGTCAWNN	LPPGFRFHPTDEELIVYYLRNQTMSKPCPVSIIPEVDIYKFDPWQLPEKTEFGENEWYFFSPRERKYPNGVRPNRAAVSGYWKATGTDKAIHSGSSNVGVKKALVFYKGRPPKGIKTDWIMHEYRLH	9		T127993_1.02		M1401_1.02
M1402_1.02	T127950_1.02	NST1	NAM	PF02365	IPR003441	NAC/NAM	PBM	Arabidopsis_thaliana	Plants	D	NTWRCGTAAN	VPPGFRFHPTEEELLQYYLRKKVNSIEIDLDVIRDVDLNKLEPWDIQEMCKIGTTPQNDWYFFSHKDKKYPTGTRTNRATAAGFWKATGRDKIIYSNGRRIGMRKTLVFYKGRAPHGQKSDWIMHEYRLD	10		T128003_1.02		M1402_1.02
M1403_1.02	T127986_1.02	NTL9	NAM	PF02365	IPR003441	NAC/NAM	PBM	Arabidopsis_thaliana	Plants	D	TTAAGTAAT	LPLGFRFRPTDEELVNHYLRLKINGRHSDVRVIPDIDVCKWEPWDLPALSVIKTDDPEWFFFCPRDRKYPNGHRSNRATDSGYWKATGKDRSIKSKKTLIGMKKTLVFYRGRAPKGERTNWIMHEYRPT	9		T128011_1.02		M1403_1.02
M1404_1.02	T127989_1.02	NAC2	NAM	PF02365	IPR003441	NAC/NAM	PBM	Arabidopsis_thaliana	Plants	D	NNRCAMGHMANN	LAPGFRFHPTDEELVRYYLKRKVCNKPFKFDAISVTDIYKSEPWDLPDKSKLKSRDLEWYFFSMLDKKYSNGSKTNRATEKGYWKTTGKDREIRNGSRVVGMKKTLVYHKGRAPRGERTNWVMHEYRLS	12		T128341_1.02		M1404_1.02
M1405_1.02	T127990_1.02	ANAC079	NAM	PF02365	IPR003441	NAC/NAM	PBM	Arabidopsis_thaliana	Plants	D	RYACGCAA	LPPGFRFHPTDEELITHYLHKKVLDLGFSAKAIGEVDLNKAEPWELPYKAKIGEKEWYFFCVRDRKYPTGLRTNRATQAGYWKATGKDKEIFRGKSLVGMKKTLVFYRGRAPKGQKTNWVMHEYRLD	8		T128350_1.02		M1405_1.02
M1406_1.02	T127993_1.02	NAC083	NAM	PF02365	IPR003441	NAC/NAM	PBM	Arabidopsis_thaliana	Plants	D	WYACGYAANN	LPPGFRFHPTDEELVVQYLKRKVCSSPLPASIIPEFDVCRADPWDLPGNLEKERYFFSTREAKYPNGNRSNRATGSGYWKATGIDKRVVTSRGNQIVGLKKTLVFYKGKPPHGSRTDWIMHEYRLS	10		T128497_1.02		M1406_1.02
M1407_1.02	T128003_1.02	ATNAC6	NAM	PF02365	IPR003441	NAC/NAM	PBM	Arabidopsis_thaliana	Plants	D	DYACGNHAN	LPPGFRFHPTDEELITHYLKPKVFNTFFSATAIGEVDLNKIEPWDLPWKAKMGEKEWYFFCVRDRKYPTGLRTNRATEAGYWKATGKDKEIFKGKSLVGMKKTLVFYKGRAPKGVKTNWVMHEYRLE	9		T129214_1.02		M1407_1.02
M1408_1.02	T128011_1.02	ANAC100	NAM	PF02365	IPR003441	NAC/NAM	PBM	Arabidopsis_thaliana	Plants	D	NBAMKNHWNN	LPPGFRFHPTDEELITHYLHKKVLDTSFSAKAIGEVDLNKSEPWELPWMAKMGEKEWYFFCVRDRKYPTGLRTNRATEAGYWKATGKDKEIYRGKSLVGMKKTLVFYRGRAPKGQKTNWVMHEYRLE	10		T129224_1.02		M1408_1.02
M1409_1.02	T128341_1.02	XM_002871237.1	NAM	PF02365	IPR003441	NAC/NAM	PBM	Arabidopsis_lyrata	Plants	D	NBAMKNHWNN	LPPGFRFHPTDEELITHYLHKKVLDISFAAKAIGEVDLNKAEPWELPYKAKMGEKEWYFFCVRDRKYPTGLRTNRATQAGYWKATGKDKEIFRGKSLVGMKKTLVFYRGRAPKGQKTNWVMHEYRLD	10		T129225_1.02		M1409_1.02
M1410_1.02	T128350_1.02	XM_002866389.1	NAM	PF02365	IPR003441	NAC/NAM	PBM	Arabidopsis_lyrata	Plants	D	DYACGYHANN	LPPGFRFHPTDEELITHYLHKKVLDISFSAKAIGEVDLNKSEPWELPWMAKMGEKEWYFFCVRDRKYPTGLRTNRATEAGYWKATGKDKEIYRGKSLVGMKKTLVFYRGRAPKGQKTNWVMHEYRLE	10		T129228_1.02		M1410_1.02
M1411_1.02	T128497_1.02	LOC_Os06g04090	NAM	PF02365	IPR003441	NAC/NAM	PBM	Oryza_sativa	Plants	D	NNNNHMDNND	VPPGFRFHPTEEELLTYYLKKKVASERIDLDVIRDVDLNKLEPWDIQERCRIGSGPQNDWYFFSHKDKKYPTGTRTNRATAAGFWKATGRDKAIYSSSNRIGMRKTLVFYKGRAPHGQKSDWIMHEYRLD	10		T130094_1.02		M1411_1.02
M1412_1.02	T129214_1.02	e_gw1.159.34.1	NAM	PF02365	IPR003441	NAC/NAM	PBM	Physcomitrella_patens	Plants	D	DYACGNHANN	LPPGFRFHPTDEELVSYYLTRKIRNPDFSVRAIGEVDLNKCEPWDLPVKATFGEKEWYFFSLRDRKYPTGLRTNRATEKGYWKATGKDKDVLRSGDHSLVGMKKTLVFYRGRAPKGEKTSWIMHEYRVE	10		T140825_1.02		M1412_1.02
M1413_1.02	T129224_1.02	e_gw1.279.28.1	NAM	PF02365	IPR003441	NAC/NAM	PBM	Physcomitrella_patens	Plants	D	RHAMDCAANNN	LPPGFRFHPTDDELVSFYLVRKISNPQVVVKTIPNVDLNKCEPWDLPDKAKVGEKEWYFFSLRDRKYPTGQRTNRATDKGYWKATGKDRDVMNSGTHCLVGMKKTLVFYMGRAPKGLKTNWIMHEYRLG	11		T140833_1.02		M1413_1.02
M1414_1.02	T129225_1.02	e_gw1.288.15.1	NAM	PF02365	IPR003441	NAC/NAM	PBM	Physcomitrella_patens	Plants	D	NNNBAMKNHW	LPPGFRFHPTDEELVSYYLTKKVLDSRFAVRAIAEVDLNKCEPWDLPEKAKMGEKEWYFFSLRDRKYPTGMRTNRATDAGYWKATGKDRDVLAHGRPRLIGMKKTLVFYMGRAPKGEKTNWIMHEYRLE	10		T140839_1.02		M1414_1.02
M1415_1.02	T129228_1.02	e_gw1.327.11.1	NAM	PF02365	IPR003441	NAC/NAM	PBM	Physcomitrella_patens	Plants	D	NWWAYRHAAN	LPPGFRFHPTDEELVVYYLARKIREPGFEVKTICEVDLNKCEPWDLPEKAKLGEKEWYFFSLRDRKYPTGMRTNRATEKGYWKATGKDRDVMNSGTHALVGMKKTLVFYRGRAPRGVKTHWIMHEYRLT	10		T140840_1.02		M1415_1.02
M1416_1.02	T130094_1.02	MDP0000762302	NAM	PF02365	IPR003441	NAC/NAM	PBM	Malus_x_domestica	Plants	D	NNNAMKHNWN	VPPGFRFHPTEEELLHYYLRKKVAFERIDLDVIREVDLNKLEPWDIQEKCKIGSTPQNDWYFFSHKDKKYPTGTRTNRATTAGFWKATGRDKIIYSGFKRIGLRKTLVFYKGRAPHGQKSDWIMHEYRLD	10		T140842_1.02		M1416_1.02
M1559_1.02	T140825_1.02	PK06791.1	SBP	PF03110	IPR004333	SBP	PBM	Cannabis_sativa	Plants	D	NNGTACGRN	ICQVEDCGADLTNAKDYHRRHKVCEMHSKAVKALVGNVMQRFCQQCSRFHALQEFDEGKRSCRRRLAGHNKRRRKTNPD	9		T140844_1.02		M1559_1.02
M1560_1.02	T140833_1.02	PK22320.1	SBP	PF03110	IPR004333	SBP	PBM	Cannabis_sativa	Plants	D	NNGTACGGNN	CCQAEKCSADLSDAKQYHRRHKVCEIHAKAQVVFVSGIRQRFCQQCSRFHELSEFDETRRSCRRRLAGHNERRRKSSGE	10		T140848_1.02		M1560_1.02
M1561_1.02	T140839_1.02	SPL14	SBP	PF03110	IPR004333	SBP	PBM	Arabidopsis_thaliana	Plants	D	NNNRTACNN	MCQVDNCTEDLSHAKDYHRRHKVCEVHSKATKALVGKQMQRFCQQCSRFHLLSEFDEGKRSCRRRLAGHNRRRRKTTQP	9		T140850_1.02		M1561_1.02
M1562_1.02	T140840_1.02	SPL11	SBP	PF03110	IPR004333	SBP	PBM	Arabidopsis_thaliana	Plants	D	NNNHGTACGGWN	RCQIDGCELDLSSAKGYHRKHKVCEKHSKCPKVSVSGLERRFCQQCSRFHAVSEFDEKKRSCRKRLSHHNARRRKPQGV	12		T140851_1.02		M1562_1.02
M1563_1.02	T140842_1.02	SPL4	SBP	PF03110	IPR004333	SBP	PBM	Arabidopsis_thaliana	Plants	D	NRTACDDNN	LCQVDRCTADMKEAKLYHRRHKVCEVHAKASSVFLSGLNQRFCQQCSRFHDLQEFDEAKRSCRRRLAGHNERRRKSSGE	9		T140943_1.02		M1563_1.02
M1564_1.02	T140844_1.02	AT1G76580	SBP	PF03110	IPR004333	SBP	PBM	Arabidopsis_thaliana	Plants	D	NNNRTAYNNN	KCQVDNCKEDLSIAKDYHRRHKVCEVHSKATKALVGKQMQRFCQQCSRFHLLSEFDEGKRSCRRRLDGHNRRRRKTQPD	10		T141098_1.02		M1564_1.02
M1565_1.02	T140848_1.02	SPL5	SBP	PF03110	IPR004333	SBP	PBM	Arabidopsis_thaliana	Plants	D	NNGTACGDN	LCQVDRCTVNLTEAKQYYRRHRVCEVHAKASAATVAGVRQRFCQQCSRFHELPEFDEAKRSCRRRLAGHNERRRKISGD	9		T141100_1.02		M1565_1.02
M1566_1.02	T140850_1.02	SPL12	SBP	PF03110	IPR004333	SBP	PBM	Arabidopsis_thaliana	Plants	D	NGTACGDN	CCQVDNCGADLSKVKDYHRRHKVCEIHSKATTALVGGIMQRFCQQCSRFHVLEEFDEGKRSCRRRLAGHNKRRRKANPD	8		T141347_1.02		M1566_1.02
M1567_1.02	T140851_1.02	SPL7	SBP	PF03110	IPR004333	SBP	PBM	Arabidopsis_thaliana	Plants	D	DGTACKDNN	RCQVPDCEADISELKGYHKRHRVCLRCATASFVVLDGENKRYCQQCGKFHLLPDFDEGKRSCRRKLERHNNRRKRKPVD	9		T143197_1.02		M1567_1.02
M1568_1.02	T140943_1.02	B9GPL8_POPTR	SBP	PF03110	IPR004333	SBP	PBM	Populus_trichocarpa	Plants	D	NGTACGG	MCQVDNCKEDLSKAKDYHRRHKVCQVHSKATKALVGKQMQRFCQQCSRFHPLTEFDEGKRSCRRRLAGHNRRRRKTQPE	7		T143200_1.02		M1568_1.02
M1570_1.02	T141098_1.02	fgenesh1_pg.scaffold_194000034	SBP	PF03110	IPR004333	SBP	PBM	Physcomitrella_patens	Plants	D	NNNGTACNNN	MCQAEGCKFDLSLAKPYHRRHKVCELHSKAPNVIAGGQTQRFCQQCSRFHSLGEFDDGKRSCRKRLADHNRRRRKPQSN	10		T148732_1.02		M1570_1.02
M1571_1.02	T141100_1.02	fgenesh1_pg.scaffold_252000020	SBP	PF03110	IPR004333	SBP	PBM	Physcomitrella_patens	Plants	D	NNNKRCVNN	LCQAEGCKSDLSTAKQYHRRHKVCELHSKAPNVVAGGQTQRFCQQCSRFHSLGEFDDGKRSCRKRLADHNRRRRKPQPY	9		T148744_1.02		M1571_1.02
M1572_1.02	T141347_1.02	ppa000682m	SBP	PF03110	IPR004333	SBP	PBM	Prunus_persica	Plants	D	NNNNGTACGD	MCQVDNCKEDLSNAKDYHRRHKVCEIHSKATKAPVAKQMQRFCQQCSRFHPLSEFDEGKRSCRRRLAGHNRRRRKTQPE	10		T148746_1.02		M1572_1.02
M1575_1.02	T143197_1.02	INO	HMG_box	PF00505	IPR000910	Sox	PBM	Arabidopsis_thaliana	Plants	D	NNNYRNNNDN	RQRAPSAYNCFIKEEIRRLKAQNPSMAHKEAFSLAAKNWAHFPPAHNKRAA	10		T148806_1.02		M1575_1.02
M1576_1.02	T143200_1.02	YAB5	HMG_box	PF00505	IPR000910	Sox	PBM	Arabidopsis_thaliana	Plants	D	NNNNHRN	RQRVPSAYNQFIKEEIQRIKANNPDISHREAFSTAAKNWAHFPHIHF	7		T151032_1.02		M1576_1.02
M1618_1.02	T148732_1.02	ASIL1	DUF573	PF04504	IPR007592	Storekeeper	PBM	Arabidopsis_thaliana	Plants	D	NNDHCGDHNN	DDCWSEEATKVLIEAWGDRFSEPGKGTLKQQHWKEVAEIVNKSRQCKYPKTDIQCKNRIDTVKKKYKQEKAKIASGDGPSKWVFFKK	10		T151039_1.02		M1618_1.02
M1619_1.02	T148744_1.02	AT4G00238	DUF573	PF04504	IPR007592	Storekeeper	PBM	Arabidopsis_thaliana	Plants	D	NNNNVBNNNN	GHAQRVWSEEDEISLLQAMIDFKAETGTSPWDHKDRFFDIAKKSISFDVSKVQFFDKIRSFKRKYFGDRKVRSVESDHDKKCLGLAVSFWGS	10		T151041_1.02		M1619_1.02
M1620_1.02	T148746_1.02	AT4G00270	DUF573	PF04504	IPR007592	Storekeeper	PBM	Arabidopsis_thaliana	Plants	D	HCGGCCGM	PLIVRIWNEEDELSILKGLVDYRAKTGFNPKIDWDAFCSFLGSSIVERFSKDQVLSKIRKLKRRFHVHSEKINQGNDPKFTRSSDSEAFGFSSMIWGQ	8		T151051_1.02		M1620_1.02
M1621_1.02	T148806_1.02	LOC_Os03g25430	DUF573	PF04504	IPR007592	Storekeeper	PBM	Oryza_sativa	Plants	D	NNNVRYNNN	PLFQRLWTEEDEIVILRAFAEFTAQRGTAFASHQYDTDPFYEDMRRRLQLDFSKSQLVEKLRRLKRKYRNCVDRLRATGQSFSFRSPHEQAIFEIARGIWRP	9		T151053_1.02		M1621_1.02
M1643_1.02	T151032_1.02	PK14653.1	TCP	PF03634	IPR005333	TCP	PBM	Cannabis_sativa	Plants	D	BTGGGCCCAV	TVAKRASTKDRHRKVEGRGRRIRMPAACAARIFQLTRELGHKSDGETIRWLLEHAEPAIIAATGTGTVPAIAMSVNGTLKIPTDTPDPEPDDPTLKRKRKRPVNSEYVDVNEGFSVSVSAGLAPLTQTQQQHQQPQPQHQQQAVPQGFVPM	10		T151056_1.02		M1643_1.02
M1644_1.02	T151039_1.02	TCP24	TCP	PF03634	IPR005333	TCP	PBM	Arabidopsis_thaliana	Plants	D	BBGKBYNNNN	ASGGKDRHSKVLTSKGLRDRRIRLSVATAIQFYDLQDRLGFDQPSKAVEWLINAASDSITDLPLLNTNFDHLDQNQNQTKSACSSGTSESSLLSLSRTEIRGKARERARERTAKDRDKDLQNAH	10		T151061_1.02		M1644_1.02
M1645_1.02	T151041_1.02	TCP3	TCP	PF03634	IPR005333	TCP	PBM	Arabidopsis_thaliana	Plants	D	NDGGMCCACN	STGRKDRHSKVCTAKGPRDRRVRLSAPTAIQFYDVQDRLGFDRPSKAVDWLITKAKSAIDDLAQLPPWNPADTLRQHAAAAANAKPRKTKTLISPPPPQPEETEHHRIGEEEDNESSFLPASMDSDSIADTIKSFFPVASTQQSYHHQPPSRGNTQNQDLLRLSLQSFQNGPPFPNQTEPALFSGQSNNQLAFDSSTASWEQSHQSPEFGKIQRLVSWNNVGAAESAGSTGGFVFASPSSLHPVYSQSQLLSQRG	10		T151062_1.02		M1645_1.02
M1646_1.02	T151051_1.02	MEE35	TCP	PF03634	IPR005333	TCP	PBM	Arabidopsis_thaliana	Plants	D	GGGACCAC	STGRKDRHSKVCTAKGPRDRRVRLSAHTAIQFYDVQDRLGFDRPSKAVDWLIKKAKTSIDELAELPPWNPADAIRLAAANAKPRRTTAKTQISPSPPPPQQQQQQQQLQFGVGFNGGGAEHPSNNESSFLPPSMDSDSIADTIKSFFPVIGSSTEAPSNHNLMHNYHHQHPPDLLSRTNSQNQDLRLSLQSFPDGPPSLLHHQHHHHTSASASEPTL	8		T151110_1.02		M1646_1.02
M1647_1.02	T151053_1.02	TCP20	TCP	PF03634	IPR005333	TCP	PBM	Arabidopsis_thaliana	Plants	D	GGSCCCACNN	LGPKRSSNKDRHTKVEGRGRRIRMPALCAARIFQLTRELGHKSDGETIQWLLQQAEPSIIAATGSGTIPASALASSAATSNHHQGGSLTAGLMISHDLDGGSSSSGRPLNWG	10		T151119_1.02		M1647_1.02
M1648_1.02	T151056_1.02	TCP2	TCP	PF03634	IPR005333	TCP	PBM	Arabidopsis_thaliana	Plants	D	NBGGKMCCVN	ASGGKDRHSKVLTSKGPRDRRVRLSVSTALQFYDLQDRLGYDQPSKAVEWLIKAAEDSISELPSLNNTHFPTDDENHQNQTLTTVAANSLSKSACSSNSDTSKNSSGLSLSRSELRDKARERARERTAKETKERDHNHT	10		T151122_1.02		M1648_1.02
M1649_1.02	T151061_1.02	AT5G51910	TCP	PF03634	IPR005333	TCP	PBM	Arabidopsis_thaliana	Plants	D	NNGGVCCCAC	PAPKRPTSKDRHTKVEGRGRRIRMPAGCAARVFQLTRELGHKSDGETIRWLLERAEPAIIEATGTGTVPAIAVSVNGTLKIPTSSPVLNDGGRDGDGDLIKKRRKRNCTSDFVDVNDSCHSSVTSG	10		T151124_1.02		M1649_1.02
M1650_1.02	T151062_1.02	TCP5	TCP	PF03634	IPR005333	TCP	PBM	Arabidopsis_thaliana	Plants	D	GGGACCAY	TFGGKDRHSKVCTVRGLRDRRIRLSVPTAIQLYDLQDRLGLSQPSKVIDWLLEAAKDDVDKLPPLQFPHGFNQMYPNLIFGNSGFGESPSSTTSTTFPGTNLGFLENWDLGGSSRTRARLTDTTTTQRESFDLDKGKWIKNDENSNQDHQGFNTNHQQQFPLTNPYNNTSAYYNLGHLQQSLDQSGNNVTVAISNVAANNNNNLNLHPPSSSAGDGSQ	8		T151125_1.02		M1650_1.02
M1651_1.02	T151110_1.02	XM_002893560.1	TCP	PF03634	IPR005333	TCP	PBM	Arabidopsis_lyrata	Plants	D	NBKKNNMMVN	ASGGKDRHSKVLTSKGLRDRRIRLSVATAIQFYDLQDRLGFDQPSKAVEWLINAASDSITDLPLINTNFDYLDENQNQTKSAGSSGTSESSLLSLSRTEIRGKARERARERTAKERDKDLQNAQS	10		T151138_1.02		M1651_1.02
M1652_1.02	T151119_1.02	XM_002876964.1	TCP	PF03634	IPR005333	TCP	PBM	Arabidopsis_lyrata	Plants	D	GRSCCCAC	LGPKRSSNKDRHTKVEGRGRRIRMPALCAARIFQLTRELGHKSDGETIQWLLQQAEPSIIAATGSGTIPASALASAASSVSNHHQGGSLTTGLMISHDLDGGSSSGRPLNWGIGGGEGVSRSN	8		T151144_1.02		M1652_1.02
M1653_1.02	T151122_1.02	XM_002867953.1	TCP	PF03634	IPR005333	TCP	PBM	Arabidopsis_lyrata	Plants	D	GGSMCCAC	ASGGKDRHSKVLTSKGPRDRRVRLSVSTALQFYDLQDRLGYDQPSKAVEWLIKAAEDSISELPSLNNTNFPTDDENHQNQTLARTVAAANSLSKSACSSNSDTSKNSSGLSLSRSELRDKARERARERTAKETKERDHNHT	8		T151164_1.02		M1653_1.02
M1654_1.02	T151124_1.02	XM_002865836.1	TCP	PF03634	IPR005333	TCP	PBM	Arabidopsis_lyrata	Plants	D	GRSCCCAC	KPAPKRPAKDRHTKVEGRGRRIRMPAGCAARVFQLTRELGHKSDGETIRWLLERAEPAIIEATGTGTVPAIAVSVNGTLKIPTSAPVENNGGGDGDGDGDLMKKRRKRNCTSEFVDVNEHDSCYSSV	8		T151227_1.02		M1654_1.02
M1655_1.02	T151125_1.02	XM_002866361.1	TCP	PF03634	IPR005333	TCP	PBM	Arabidopsis_lyrata	Plants	D	GGGACCAC	TFGGKDRHSKVCTVRGLRDRRIRLSVPTAIQLYDLQDRLGLSQPSKVIDWLLEAAKDDVDKLPPLQFPHGFNQMYPNLIFGNSGFGESPSSASSTAFPGTNLGFLENWDLGGSSRTRSRLTDTTTTQRESFDLDKGKWIKHDENSNQDHQGFDTNHQHFPLTNPYNNTSSYYNLGHLQQSLDQSGNNVTVAISNVAANNNNNLNLPPPSSSAGDGS	8		T151286_1.02		M1655_1.02
M1656_1.02	T151138_1.02	GSVIVG00027588001	TCP	PF03634	IPR005333	TCP	PBM	Vitis_vinifera	Plants	D	NNGGNCCCAC	PPVKRASTKDRHTKVEGRGRRIRMPATCAARIFQLTRELGHKSDGETIRWLLEHAEPAIIAATGTGTVPAIAMSVGGTLKIPTTSTATTQEPDPNKKKRKRPANSEFVDVNDAVSVSSG	10		T151379_1.02		M1656_1.02
M1657_1.02	T151144_1.02	LOC_Os02g42380	TCP	PF03634	IPR005333	TCP	PBM	Oryza_sativa	Plants	D	NBGGGCCCVN	KAAGAAGGKDRHSKVNGRGRRVRMPIVCAARVFQLTRELGLKSDGQTIEWLLRQAEPSILAATGTGTTPAAFVSSSAPSTSSSHQHTLLGKRQRQESAAADAVSVAGAASAFWAALPAPGRPDAWGFSPLDAQPTYVPMAQAHHHHLNLLAALSGAARRAEEES	10		T151484_1.02		M1657_1.02
M1658_1.02	T151164_1.02	OsI_08196	TCP	PF03634	IPR005333	TCP	PBM	Oryza_sativa	Plants	D	GGGCCCAC	KAAGAAGGKDRHSKVNGRGRRVRMPIVCAARVFQLTRELGLKSDGQTIEWLLRQAEPAILAATGTGTTPAAFVSSSAPSTSSHQHTLLGKRQRQESAAADAVSVAGAASAFWAALPAPGRPDAWGFSPLDAQPTYVPMAQAHHHHLNLLAALSGAARRAEEES	8		T151486_1.02		M1658_1.02
M1659_1.02	T151227_1.02	scaffold_301743.1	TCP	PF03634	IPR005333	TCP	PBM	Arabidopsis_lyrata	Plants	D	BKGGGACCAC	STGRKDRHSKVCTAKGPRDRRVRLSAHTAIQFYDVQDRLGFDRPSKAVDWLIKKAKSSIDELAELPPWNPADAIRLAAANAKPRRTTAKTQISLSPPPQQQQQQQQLHFGAGFDRGGAEHPSNESSFLPPSMDSDSIADTIKSFFPVVGSSTEAPPNHQLMHNYHHHPPDLLSRTNSQNQDLRLSLQSFPDGPPSLLHHNHHHHTSASASEP	10		T153908_1.02		M1659_1.02
M1660_1.02	T151286_1.02	cassava45561.m1	TCP	PF03634	IPR005333	TCP	PBM	Manihot_esculenta	Plants	D	KGGVCCCACH	LAPKRSSNKDRHKKVDGRGRRIRMPALCAARIFQLTRELGHKSDGETIQWLLQQAEPSIIAATGSGTIPASALAAAGASVSQQGTSVSTGLHTKIEGLGPSIGSRERANWTMMTSNLGRPNIAGGMWPSAGGIGAGFLSNTSQAATNFGNENPNNLPK	10		T153981_1.02		M1660_1.02
M1661_1.02	T151379_1.02	Glyma19g26560.1	TCP	PF03634	IPR005333	TCP	PBM	Glycine_max	Plants	D	BGGBCCCAC	LAPKRSSNKDRHTKVEGRGRRIRMPALCAARIFQLTRELGHKSDGETIQWLLQQAEPSIIAATGTGTIPASALAAAGNSLSPQGSSLSSALHHQHQKIDELGCGSGGSSRASWQM	9		T153987_1.02		M1661_1.02
M1662_1.02	T151484_1.02	LjSGA_053525.1	TCP	PF03634	IPR005333	TCP	PBM	Lotus_japonicus	Plants	D	GGNCCCAC	TPQKRASTKDRHTKVEGRGRRIRMPATCAARIFQLTRELGHRSDGETIRWLLEHAEPAIIAATGTGTVPAIAMSVNGTLRIPTTSPSSNSKSPDPEPGDPNEKKKRKRPGTGAADVSFGD	8		T153989_1.02		M1662_1.02
M1663_1.02	T151486_1.02	LjT20A21.20.nc	TCP	PF03634	IPR005333	TCP	PBM	Lotus_japonicus	Plants	D	GGGACCAY	ASGGKDRHSKVMTSKGLRDRRVRLSVSTAIQFYDLQDRLGVDQPSKAVDWLIKAAEDAISELPSLNNLFPETPQQQSDHENQNLNQNLNSLSKSACSSNSETSKGSGGLSLSRCENRVKARERARERAAKEKENESSIAHN	8		T153992_1.02		M1663_1.02
M1677_1.02	T153908_1.02	AtGRF6	WRC	PF08879	IPR014977	WRC	PBM	Arabidopsis_thaliana	Plants	D	NNHRNNNN	DAEPGRCRRTDGKKWRCSKEAYPDSKYCERHMHRGKNRSSSRKPPP	8		T153997_1.02		M1677_1.02
M1678_1.02	T153981_1.02	WRKY14	WRKY	PF03106	IPR003657	WRKY	PBM	Arabidopsis_thaliana	Plants	D	NRGTCAAMNN	PSDLWAWRKYGQKPIKGSPFPRGYYRCSSSKGCSARKQVERSRTDPNMLVITYTSEHNHPW	10		T153998_1.02		M1678_1.02
M1679_1.02	T153987_1.02	WRKY63	WRKY	PF03106	IPR003657	WRKY	PBM	Arabidopsis_thaliana	Plants	D	NGGTCAAN	LDDGFTWRKYGQKTIKTSLYQRCYYRCAYAKDQNCYATKRVQMIQDSPPVYRTTYLGQHTCKA	8		T153999_1.02		M1679_1.02
M1680_1.02	T153989_1.02	WRKY57	WRKY	PF03106	IPR003657	WRKY	PBM	Arabidopsis_thaliana	Plants	D	NNRGTCAAHN	LEDGYRWRKYGQKAVKNSPFPRSYYRCTNSRCTVKKRVERSSDDPSIVITTYEGQHCHQT	10		T154001_1.02		M1680_1.02
M1681_1.02	T153992_1.02	WRKY40	WRKY	PF03106	IPR003657	WRKY	PBM	Arabidopsis_thaliana	Plants	D	NRGTCAWN	VKDGYQWRKYGQKVTRDNPSPRAYFKCACAPSCSVKKKVQRSVEDQSVLVATYEGEHNHPM	8		T154008_1.02		M1681_1.02
M1682_1.02	T153997_1.02	WRKY15	WRKY	PF03106	IPR003657	WRKY	PBM	Arabidopsis_thaliana	Plants	D	NRGTCAAMNN	PPDDYSWRKYGQKPIKGSPHPRGYYKCSSVRGCPARKHVERAADDSSMLIVTYEGDHNHSL	10		T154010_1.02		M1682_1.02
M1683_1.02	T153998_1.02	ATWRKY17	WRKY	PF03106	IPR003657	WRKY	PBM	Arabidopsis_thaliana	Plants	D	NNDGTCAAHN	PPDEYSWRKYGQKPIKGSPHPRGYYKCSTFRGCPARKHVERALDDSTMLIVTYEGEHRHHQ	10		T154018_1.02		M1683_1.02
M1684_1.02	T153999_1.02	WRKY60	WRKY	PF03106	IPR003657	WRKY	PBM	Arabidopsis_thaliana	Plants	D	NYGGTCAAMNN	VKDGYQWRKYGQKITRDNPSPRAYFRCSFSPSCLVKKKVQRSAEDPSFLVATYEGTHNHTG	11		T154019_1.02		M1684_1.02
M1686_1.02	T154001_1.02	WRKY21	WRKY	PF03106	IPR003657	WRKY	PBM	Arabidopsis_thaliana	Plants	D	NNRGTCAAMN	PPDDYSWRKYGQKPIKGSPYPRGYYKCSSMRGCPARKHVERCLEDPAMLIVTYEAEHNHPK	10		T154025_1.02		M1686_1.02
M1688_1.02	T154008_1.02	WRKY43	WRKY	PF03106	IPR003657	WRKY	PBM	Arabidopsis_thaliana	Plants	D	NRGTCAAHNN	LDDGYRWRKYGQKSVKNSLYPRSYYRCTQHMCNVKKQVQRLSKETSIVETTYEGIHNHPC	10		T154031_1.02		M1688_1.02
M1689_1.02	T154010_1.02	WRKY23	WRKY	PF03106	IPR003657	WRKY	PBM	Arabidopsis_thaliana	Plants	D	RGTCAACG	LEDGYRWRKYGQKAVKNSPFPRSYYRCTTASCNVKKRVERSFRDPSTVVTTYEGQHTHIS	8		T154032_1.02		M1689_1.02
M1690_1.02	T154018_1.02	WRKY22	WRKY	PF03106	IPR003657	WRKY	PBM	Arabidopsis_thaliana	Plants	D	NNNKTMHDNN	NSDVWAWRKYGQKPIKGSPYPRGYYRCSTSKGCLARKQVERNRSDPKMFIVTYTAEHNHPA	10		T154034_1.02		M1690_1.02
M1691_1.02	T154019_1.02	WRKY47	WRKY	PF03106	IPR003657	WRKY	PBM	Arabidopsis_thaliana	Plants	D	NNRGTCAACKN	VNDGCQWRKYGQKMAKGNPCPRAYYRCTMAVGCPVRKQVQRCAEDTTILTTTYEGNHNHPL	11		T154036_1.02		M1691_1.02
M1692_1.02	T154025_1.02	WRKY29	WRKY	PF03106	IPR003657	WRKY	PBM	Arabidopsis_thaliana	Plants	D	NNNGTCHDNN	LSDAWAWRKYGQKPIKGSPYPRSYYRCSSSKGCLARKQVERNPQNPEKFTITYTNEHNHEL	10		T154039_1.02		M1692_1.02
M1693_1.02	T154031_1.02	WRKY11	WRKY	PF03106	IPR003657	WRKY	PBM	Arabidopsis_thaliana	Plants	D	NDGTCAAHNN	PPDEYSWRKYGQKPIKGSPHPRGYYKCSTFRGCPARKHVERALDDPAMLIVTYEGEHRHNQ	10		T154046_1.02		M1693_1.02
M1694_1.02	T154032_1.02	WRKY18	WRKY	PF03106	IPR003657	WRKY	PBM	Arabidopsis_thaliana	Plants	D	NNRGTCAANN	VKDGFQWRKYGQKVTRDNPSPRAYFRCSFAPSCPVKKKVQRSAEDPSLLVATYEGTHNHLG	10		T154047_1.02		M1694_1.02
M1695_1.02	T154034_1.02	WRKY62	WRKY	PF03106	IPR003657	WRKY	PBM	Arabidopsis_thaliana	Plants	D	TRGTCAAM	YHDGFLWRKYGQKQIKESEYQRSYYKCAYTKDQNCEAKKQVQKIQHNPPLYSTTYFGQHICQL	8		T154048_1.02		M1695_1.02
M1696_1.02	T154036_1.02	WRKY75	WRKY	PF03106	IPR003657	WRKY	PBM	Arabidopsis_thaliana	Plants	D	NRGTCAAM	LDDGYRWRKYGQKAVKNNKFPRSYYRCTYGGCNVKKQVQRLTVDQEVVVTTYEGVHSHPI	8		T154050_1.02		M1696_1.02
M1697_1.02	T154039_1.02	WRKY30	WRKY	PF03106	IPR003657	WRKY	PBM	Arabidopsis_thaliana	Plants	D	RGTCAACNNN	LDDGFSWRKYGQKDILGAKFPRGYYRCTYRKSQGCEATKQVQRSDENQMLLEISYRGIHSCSQ	10		T090226_1.02		M1697_1.02
M1698_1.02	T154046_1.02	WRKY8	WRKY	PF03106	IPR003657	WRKY	PBM	Arabidopsis_thaliana	Plants	D	NRGTCAAHN	LEDGYRWRKYGQKAVKNSPYPRSYYRCTTQKCNVKKRVERSYQDPTVVITTYESQHNHPI	9		T146443_1.02		M1698_1.02
M1699_1.02	T154047_1.02	WRKY48	WRKY	PF03106	IPR003657	WRKY	PBM	Arabidopsis_thaliana	Plants	D	NNVGTCADNN	LDDGYRWRKYGQKAVKNSPYPRSYYRCTTVGCGVKKRVERSSDDPSIVMTTYEGQHTHPF	10		T112014_1.02		M1699_1.02
M1700_1.02	T154048_1.02	WRKY27	WRKY	PF03106	IPR003657	WRKY	PBM	Arabidopsis_thaliana	Plants	D	NNGTCHDNN	SSDLWAWRKYGQKPIKGSPYPRNYYRCSSSKGCLARKQVERSNLDPNIFIVTYTGEHTHPR	9		T028322_1.02		M1700_1.02
M1702_1.02	T154050_1.02	WRKY51	WRKY	PF03106	IPR003657	WRKY	PBM	Arabidopsis_thaliana	Plants	D	NNRGTCAANN	MDDGFKWRKYGKKSVKNNINKRNYYKCSSEGCSVKKRVERDGDDAAYVITTYEGVHNHES	10		T028323_1.02		M1702_1.02
M1842_1.02	T090226_1.02	HAT5	Homeobox	PF00046	IPR001356	Homeodomain	SELEX	Arabidopsis_thaliana	Plants	D	AATAATTV	PEKKRRLTTEQVHLLEKSFETENKLEPERKTQLAKKLGLQPRQVAVWFQNRRARWKT	8		T090274_1.02		M1842_1.02
M1876_1.02	T146443_1.02	HMG-1	HMG_box	PF00505	IPR000910	Sox	SELEX	Pisum_sativum	Plants	D	RADHACRAS	PKRPPSAFFVFMEDFRKQFKKGNADNKAVSAVGKAAGAKWKSMTEAEKAPYAAKAEKRKAEYEKSMKSYN	9		T116935_1.02		M1876_1.02
M1909_1.02	T112014_1.02	squamosa	SRF-TF	PF00319	IPR002100	MADS box	SELEX	Antirrhinum_majus	Plants	D	NTTDCYWTWTWTRK	KRIENKINRQVTFSKRRGGLLKKAHELSVLCDAEVALIVFSNKGKLFEYST	14		T003695_1.02		M1909_1.02
M1920_1.02	T028322_1.02	bZIP910	bZIP_1	PF00170	IPR011616	bZIP	SELEX	Antirrhinum_majus	Plants	D	MTGACGT	DDDERKRKRKLSNRESARRSRMRKQQRLDELIAQESQMQEDNKKLRDTINGATQLYLNFASDNN	7		T028327_1.02		M1920_1.02
M1921_1.02	T028323_1.02	bZIP911	bZIP_1	PF00170	IPR011616	bZIP	SELEX	Antirrhinum_majus	Plants	D	GRTGACGTGKMC	DERKRKRKQSNRESARRSRMRKQQRLDELMAQESQIQEENKKLQKIIDDSKQLYLNFASENN	12		T028339_1.02		M1921_1.02
M1932_1.02	T090274_1.02	ATHB5	Homeobox	PF00046	IPR001356	Homeodomain	SELEX	Arabidopsis_thaliana	Plants	D	CAATVATTGVVSV	EKKRRLGVEQVKALEKNFEIDNKLEPERKVKLAQELGLQPRQVAIWFQNRRARWKT	13		T111176_1.02		M1932_1.02
M1941_1.02	T116935_1.02	ARR10	Myb_DNA-binding	PF00249	IPR014778	Myb/SANT	SELEX	Arabidopsis_thaliana	Plants	D	AGATHYKN	RVLWTHELHNKFLAAVDHLGVERAVPKKILDLMNVDKLTRENVASHLQKFR	8		T153662_1.02		M1941_1.02
M1943_1.02	T003695_1.02	abi4	AP2	PF00847	IPR001471	AP2	SELEX	Zea_mays	Plants	D	CGSYGCYBYB	RYRGVRQRSWGKWVAEIREPRKRSRKWLGTFATAEDAARAYDRAALLLYGP	10		T153663_1.02		M1943_1.02
M1948_1.02	T028327_1.02	EmBP-1	bZIP_1	PF00170	IPR011616	bZIP	SELEX	Triticum_aestivum	Plants	D	WSACGTGG	ERELKRERRKQSNRESARRSRLRKQQECEELAQKVSELTAANGTLRSELDQLKKDCKTMETENK	8		T000653_1.02		M1948_1.02
M1949_1.02	T028339_1.02	TGA1A	bZIP_1	PF00170	IPR011616	bZIP	SELEX	Nicotiana_sp.	Plants	D	TGACGTD	KPVEKVLRRLAQNREAARKSRLRKKAYVQQLENSKLKLIQLEQELERARKQ	7		T111157_1.02		M1949_1.02
M2341_1.02	T111176_1.02	AGL15	SRF-TF	PF00319	IPR002100	MADS box	ChIP-chip	Arabidopsis_thaliana	Plants	D	WNMCMAAARDRGAAA	KRIENANSRQVTFSKRRSGLLKKARELSVLCDAEVAVIVFSKSGKLFEYSS	15		T079361_1.02		M2341_1.02
M2342_1.02	T153662_1.02	BES1	DUF822	PF05687	IPR008540	BES1	ChIP-chip	Arabidopsis_thaliana	Plants	D	HRCACGTGDVV	MTSDGATSTSAAAAAAAMATRRKPSWRERENNRRRERRRRAVAAKIYTGLRAQGNYNLPKHCDNNEVLKALCSEAGWVVEEDGTTYRKGHKPLPGDMAGSSSRATPYSSHNQSPLSSTFDSPILSYQVSPSSSSFPSPSRVGDPHNISTIFPFLRNGGIPSSLPPLRISNSAPVTPPVSSPTSRNPKPLPTWESFTKQSMSMAAKQSMTSLNYPFYAVSAPASPTHHRQFHAPATIPECDESDSSTVDSGHWISF	11		T111178_1.02		M2342_1.02
M2343_1.02	T153663_1.02	BZR1	DUF822	PF05687	IPR008540	BES1	ChIP-chip	Arabidopsis_thaliana	Plants	D	VNNVCACGTGDVNH	MTSDGATSTSAAAAAAAAAAARRKPSWRERENNRRRERRRRAVAAKIYTGLRAQGDYNLPKHCDNNEVLKALCVEAGWVVEEDGTTYRKGCKPLPGEIAGTSSRVTPYSSQNQSPLSSAFQSPIPSYQVSPSSSSFPSPSRGEPNNNMSSTFFPFLRNGGIPSSLPSLRISNSCPVTPPVSSPTSKNPKPLPNWESIAKQSMAIAKQSMASFNYPFYAVSAPASPTHRHQFHTPATIPECDESDSSTVDSGHWIS	14		T012410_1.02		M2343_1.02
M2345_1.02	T012394_1.02	PIL5	HLH	PF00010	IPR001092	bHLH	ChIP-chip	Arabidopsis_thaliana	Plants	D	DDNRNSWCACGTGN	AAEVHNLSERKRRDRINERMKALQELIPRCNKSDKASMLDEAIEYMKSLQ	14		T012436_1.02		M2345_1.02
M2346_1.02	T000653_1.02	SMZ	AP2	PF00847	IPR001471	AP2	ChIP-chip	Arabidopsis_thaliana	Plants	D	YCTCGTAC	SQYRGVTFYRRTGRWESHIWDCGKQVYLGGFDTAYAAARAYDRAAIKFRGL	8		T111111_1.02		M2346_1.02
M2349_1.02	T111157_1.02	AP3	SRF-TF	PF00319	IPR002100	MADS box	ChIP-seq	Arabidopsis_thaliana	Plants	D	WDCCMAAARWRGHAA	KRIENQTNRQVTYSKRRNGLFKKAHELTVLCDARVSIIMFSSSNKLHEYIS	15		T009107_1.02		M2349_1.02
M2350_1.02	T079361_1.02	FHY3	FAR1	PF03101	IPR004330	FAR1	ChIP-seq	Arabidopsis_thaliana	Plants	D	NHCACGCGCTNN	SFYQEYSRAMGFNTAIQNSRRSKTTREFIDAKFACSRYGTKREYDKSFNRPRARQSKQDPENMAGRRTCAKTDCKASMHVKRRPDGKWVIHSFVREHNHELLP	12		T009109_1.02		M2350_1.02
M2352_1.02	T111178_1.02	PI	SRF-TF	PF00319	IPR002100	MADS box	ChIP-seq	Arabidopsis_thaliana	Plants	D	YTTTCYWYTTTKGK	KRIENANNRVVTFSKRRNGLVKKAKEITVLCDAKVALIIFASNGKMIDYCC	14		T012452_1.02		M2352_1.02
M2353_1.02	T012356_1.02	POC1	HLH	PF00010	IPR001092	bHLH	ChIP-seq	Arabidopsis_thaliana	Plants	D	DBCCACGTGD	SAEVHNLSERRRRDRINEKMRALQELIPNCNKVDKASMLDEAIEYLKSLQ	10		T151054_1.02		M2353_1.02
M2354_1.02	T012410_1.02	PIF4	HLH	PF00010	IPR001092	bHLH	ChIP-seq	Arabidopsis_thaliana	Plants	D	BSCACGTG	AAEVHNLSERRRRDRINERMKALQELIPHCSKTDKASILDEAIDYLKSLQ	8		T028334_1.02		M2354_1.02
M2355_1.02	T012436_1.02	PIF5	HLH	PF00010	IPR001092	bHLH	ChIP-seq	Arabidopsis_thaliana	Plants	D	SCAYGTGR	AAEVHNLSERRRRDRINERMKALQELIPHCSRTDKASILDEAIDYLKSLQ	8		T028335_1.02		M2355_1.02
M2356_1.02	T111111_1.02	3-Sep	SRF-TF	PF00319	IPR002100	MADS box	ChIP-seq	Arabidopsis_thaliana	Plants	D	CCAAAAAWRGN	KRIENKINRQVTFAKRRNGLLKKAYELSVLCDAEVALIIFSNRGKLYEFCS	11		T076073_1.02		M2356_1.02
M2357_1.02	T009107_1.02	ABI3	B3	PF02362	IPR003340	B3	PBM	Arabidopsis_thaliana	Plants	D	YNGCATGCN	LQKVLKQSDVGNLGRIVLPKKEAETHLPELEARDGISLAMEDIGTSRVWNMRYRFWPNNKSRMYLLENTGDFVKTNGLQEGDFIVIYSDVKCGKYLIRGVKVR	9		T076034_1.02		M2357_1.02
M2358_1.02	T009109_1.02	FUS3	B3	PF02362	IPR003340	B3	PBM	Arabidopsis_thaliana	Plants	D	NYGCATGCR	FQKELKNSDVSSLRRMILPKKAAEAHLPALECKEGIPIRMEDLDGFHVWTFKYRYWPNNNSRMYVLENTGDFVNAHGLQLGDFIMVYQDLYSNNYVIQARKAS	9		T076064_1.02		M2358_1.02
M2359_1.02	T012373_1.02	MYC2	HLH	PF00010	IPR001092	bHLH	PBM	Arabidopsis_thaliana	Plants	D	RCACGTGY	PLNHVEAERQRREKLNQRFYALRAVVPNVSKMDKASLLGDAIAYINELK	8		T076058_1.02		M2359_1.02
M2360_1.02	T000649_1.02	ERF1	AP2	PF00847	IPR001471	AP2	PBM	Arabidopsis_thaliana	Plants	D	MGCCGCCR	KSYRGVRRRPWGKFAAEIRDSTRNGIRVWLGTFESAEEAALAYDQAAFSMRGS	8		T077391_1.02		M2360_1.02
M2361_1.02	T012482_1.02	MYC3	HLH	PF00010	IPR001092	bHLH	PBM	Arabidopsis_thaliana	Plants	D	VCACGTGB	PLNHVEAERQRREKLNQRFYSLRAVVPNVSKMDKASLLGDAISYINELK	8				M2361_1.02
M2362_1.02	T012450_1.02	MYC4	HLH	PF00010	IPR001092	bHLH	PBM	Arabidopsis_thaliana	Plants	D	GCACGTGB	PLNHVEAERQRREKLNQRFYSLRAVVPNVSKMDKASLLGDAISYISELK	8				M2362_1.02
M2365_1.02	T090226_1.02	HAT5	Homeobox	PF00046	IPR001356	Homeodomain	SELEX	Arabidopsis_thaliana	Plants	D	SCAATAATTNNV	PEKKRRLTTEQVHLLEKSFETENKLEPERKTQLAKKLGLQPRQVAVWFQNRRARWKT	12				M2365_1.02
M2373_1.02	T012452_1.02	DYT1	HLH	PF00010	IPR001092	bHLH	SELEX	Arabidopsis_thaliana	Plants	D	MRYVARWCACGTGA	KSPNLEAERRRREKLHCRLMALRSHVPIVTNMTKASIVEDAITYIGELQ	14				M2373_1.02
M2374_1.02	T009064_1.02	LEC2	B3	PF02362	IPR003340	B3	SELEX	Arabidopsis_thaliana	Plants	D	NDDYGCATGNN	CEKELKNSDVGSLGRIVLPKRDAEANLPKLSDKEGIVVQMRDVFSMQSWSFKYKFWSNNKSRMYVLENTGEFVKQNGAEIGDFLTIYEDESKNLYFAMNGNS	11				M2374_1.02
M2380_1.02	T151054_1.02	TCP16	TCP	PF03634	IPR005333	TCP	SELEX	Arabidopsis_thaliana	Plants	D	BBGGGHCCAC	SQKARRTPKDRHLKIGGRDRRIRIPPSVAPQLFRLTKELGFKTDGETVSWLLQNAEPAIFAATGHGVTTTSNEDIQPNRNFPSYTFNGDNISNNVFPCTVVNTGHRQMVFPVSTMTDHAPSTNYSTISDNYNSTFNGNATASDTTSAATTTATTT	10				M2380_1.02
M2381_1.02	T023887_1.02	TGA1	bZIP_1	PF00170	IPR011616	bZIP	SELEX	Arabidopsis_thaliana	Plants	D	BSVTGACGTND	RHPDKIQRRLAQNREAARKSRLRKKAYVQQLETSRLKLIQLEQELDRARQQ	11				M2381_1.02
M2661_1.02	T090226_1.02	HAT5	Homeobox	PF00046	IPR001356	Homeodomain	Transfac	Arabidopsis_thaliana	Plants	D	YSCAATAATTNNVN	PEKKRRLTTEQVHLLEKSFETENKLEPERKTQLAKKLGLQPRQVAVWFQNRRARWKT	14				M2661_1.02
M2662_1.02	T090274_1.02	ATHB5	Homeobox	PF00046	IPR001356	Homeodomain	Transfac	Arabidopsis_thaliana	Plants	D	CAATVATTG	EKKRRLGVEQVKALEKNFEIDNKLEPERKVKLAQELGLQPRQVAIWFQNRRARWKT	9				M2662_1.02
M2679_1.02	T028334_1.02	O22676_ANTMA	bZIP_1	PF00170	IPR011616	bZIP	Transfac	Antirrhinum_majus	Plants	D	GATGACGTGGCM	DDDERKRKRKLSNRESARRSRMRKQQRLDELIAQESQMQEDNKKLRDTINGATQLYLNFASDNN	12				M2679_1.02
M2680_1.02	T028334_1.02	O22676_ANTMA	bZIP_1	PF00170	IPR011616	bZIP	Transfac	Antirrhinum_majus	Plants	D	GSRTGCTGACGT	DDDERKRKRKLSNRESARRSRMRKQQRLDELIAQESQMQEDNKKLRDTINGATQLYLNFASDNN	12				M2680_1.02
M2681_1.02	T028335_1.02	O22677_ANTMA	bZIP_1	PF00170	IPR011616	bZIP	Transfac	Antirrhinum_majus	Plants	D	GRTGACGTGGCC	DERKRKRKQSNRESARRSRMRKQQRLDELMAQESQIQEENKKLQKIIDDSKQLYLNFASENN	12				M2681_1.02
M2682_1.02	T028335_1.02	O22677_ANTMA	bZIP_1	PF00170	IPR011616	bZIP	Transfac	Antirrhinum_majus	Plants	D	GRTGACGTGTAC	DERKRKRKQSNRESARRSRMRKQQRLDELMAQESQIQEENKKLQKIIDDSKQLYLNFASENN	12				M2682_1.02
M2710_1.02	T076073_1.02	MNB1A	zf-Dof	PF02701	IPR003851	Dof	Transfac	Zea_mays	Plants	D	NNNWAAAGHNN	AVGEGDPCPRCASRDTKFCYYNNYNTSQPRHFCKGCRRYWTKGGTLRNVPVGGGTRKKPSSSS	11				M2710_1.02
M2711_1.02	T076034_1.02	Dof2	zf-Dof	PF02701	IPR003851	Dof	Transfac	Zea_mays	Plants	D	HNNWAAAGHNN	PAPGGDPCPRCGSRDTKFCYYNNYNTSQPRHLCKSCRRYWTKGGSLRNVPVGGGTRKSSSSSS	11				M2711_1.02
M2712_1.02	T076064_1.02	Dof3	zf-Dof	PF02701	IPR003851	Dof	Transfac	Zea_mays	Plants	D	NVNNAAAGNVN	LPEPGLKCPRCDSTNTKFCYFNNYSLTQPRHFCRACRRYWTRGGALRNVPVGGGYRRHAKRAK	11				M2712_1.02
M2852_1.02	T076058_1.02	PBF	zf-Dof	PF02701	IPR003851	Dof	Transfac	Zea_mays	Plants	D	HWNWAAAGHVV	QLPEALKCPRCDSNNTKFCYYNNYSMSQPRYFCKACRRYWTHGGTLRNVPIGGGCRKNKHASR	11				M2852_1.02
M2889_1.02	T077391_1.02	Q9ZWK1_TOBAC	EIN3	PF04873	IPR006957	EIN3	Transfac	Nicotiana_tabacum	Plants	D	ATGWAYCT	DELERRMWRDKMKLKRLKEMTKGGKEGVDAVKQRQSQEQARRKKMSRAQDGILKYMLKMMEVCKAQGFVYGIIPEKGKPVTGASDNLREWWKDKVRFDRNGPAAIAKYQADNAIPGKNEGSNPIGPTPHTLQELQDTTLGSLLSALMQHCDPPQRRFPLEKGVPPPWWPTGQEDWWPQLGLSKDQGPPPYKKPHDLKKAWKVGVLTAVIKHMSPDIAKIRKLVRQSKCLQDKMTAKESATWLAIINQEEVLAREL	8				M2889_1.02

## Sheet: Table C
motif_ID	TF_ID	TF_Name	Pfam_Name	Pfam_DBID	Inter_DBID	Family_Name	experiment	Species	Kingdom	type	IUPAC	DBD_seq (ProtFeature_Sequence)	len_TFBS		TF_ID (318)		motif_ID (336)
M0025_1.02	T000649_1.02	ERF1	AP2	PF00847	IPR001471	AP2	PBM	Arabidopsis_thaliana	Plants	D	NMGCCGCCRN	KSYRGVRRRPWGKFAAEIRDSTRNGIRVWLGTFESAEEAALAYDQAAFSMRGS	10		T000649_1.02		M0025_1.02
M2360_1.02	T000649_1.02	ERF1	AP2	PF00847	IPR001471	AP2	PBM	Arabidopsis_thaliana	Plants	D	MGCCGCCR	KSYRGVRRRPWGKFAAEIRDSTRNGIRVWLGTFESAEEAALAYDQAAFSMRGS	8		T000667_1.02		M2360_1.02
M0031_1.02	T000667_1.02	ATCBF3	AP2	PF00847	IPR001471	AP2	PBM	Arabidopsis_thaliana	Plants	D	NNNGTCGGYN	PIYRGVRRRNSGKWVCEVREPNKKTRIWLGTFQTAEMAARAHDVAALALRGR	10		T004628_1.02		M0031_1.02
M0032_1.02	T000667_1.02	ATCBF3	AP2	PF00847	IPR001471	AP2	PBM	Arabidopsis_thaliana	Plants	D	WNGTCGGYNN	PIYRGVRRRNSGKWVCEVREPNKKTRIWLGTFQTAEMAARAHDVAALALRGR	10		T009064_1.02		M0032_1.02
M0077_1.02	T004628_1.02	RAV1	AP2	PF00847	IPR001471	AP2;B3	PBM	Arabidopsis_thaliana	Plants	D	NNNNVDCABN	SKYKGVVPQPNGRWGAQIYEKHQRVWLGTFNEEDEAARAYDVAVHRFRRR	10		T012356_1.02		M0077_1.02
M0078_1.02	T004628_1.02	RAV1	B3	PF02362	IPR003340	AP2;B3	PBM	Arabidopsis_thaliana	Plants	D	NCACCTGAHN	FEKAVTPSDVGKLNRLVIPKHHAEKHFPLPSSNVSVKGVLLNFEDVNGKVWRFRYSYWNSSQSYVLTKGWSRFVKEKNLRAGDVVSFSRSNGQDQQLYIGWKSRS	10		T012373_1.02		M0078_1.02
M0146_1.02	T009064_1.02	LEC2	B3	PF02362	IPR003340	B3	PBM	Arabidopsis_thaliana	Plants	D	MTGCATGC	CEKELKNSDVGSLGRIVLPKRDAEANLPKLSDKEGIVVQMRDVFSMQSWSFKYKFWSNNKSRMYVLENTGEFVKQNGAEIGDFLTIYEDESKNLYFAMNGNS	8		T012394_1.02		M0146_1.02
M2374_1.02	T009064_1.02	LEC2	B3	PF02362	IPR003340	B3	SELEX	Arabidopsis_thaliana	Plants	D	NDDYGCATGNN	CEKELKNSDVGSLGRIVLPKRDAEANLPKLSDKEGIVVQMRDVFSMQSWSFKYKFWSNNKSRMYVLENTGEFVKQNGAEIGDFLTIYEDESKNLYFAMNGNS	11		T012450_1.02		M2374_1.02
M0151_1.02	T012356_1.02	POC1	HLH	PF00010	IPR001092	bHLH	PBM	Arabidopsis_thaliana	Plants	D	NAYGTGN	SAEVHNLSERRRRDRINEKMRALQELIPNCNKVDKASMLDEAIEYLKSLQ	7		T012482_1.02		M0151_1.02
M2353_1.02	T012356_1.02	POC1	HLH	PF00010	IPR001092	bHLH	ChIP-seq	Arabidopsis_thaliana	Plants	D	DBCCACGTGD	SAEVHNLSERRRRDRINEKMRALQELIPNCNKVDKASMLDEAIEYLKSLQ	10		T023821_1.02		M2353_1.02
M0152_1.02	T012373_1.02	MYC2	HLH	PF00010	IPR001092	bHLH	PBM	Arabidopsis_thaliana	Plants	D	NNCACGTGNN	PLNHVEAERQRREKLNQRFYALRAVVPNVSKMDKASLLGDAIAYINELK	10		T023887_1.02		M0152_1.02
M2359_1.02	T012373_1.02	MYC2	HLH	PF00010	IPR001092	bHLH	PBM	Arabidopsis_thaliana	Plants	D	RCACGTGY	PLNHVEAERQRREKLNQRFYALRAVVPNVSKMDKASLLGDAIAYINELK	8		T027610_1.02		M2359_1.02
M0156_1.02	T012394_1.02	PIL5	HLH	PF00010	IPR001092	bHLH	PBM	Arabidopsis_thaliana	Plants	D	NNCACGTGNN	AAEVHNLSERKRRDRINERMKALQELIPRCNKSDKASMLDEAIEYMKSLQ	10		T028334_1.02		M0156_1.02
M2345_1.02	T012394_1.02	PIL5	HLH	PF00010	IPR001092	bHLH	ChIP-chip	Arabidopsis_thaliana	Plants	D	DDNRNSWCACGTGN	AAEVHNLSERKRRDRINERMKALQELIPRCNKSDKASMLDEAIEYMKSLQ	14		T028335_1.02		M2345_1.02
M0160_1.02	T012450_1.02	MYC4	HLH	PF00010	IPR001092	bHLH	PBM	Arabidopsis_thaliana	Plants	D	NNCACGTGNN	PLNHVEAERQRREKLNQRFYSLRAVVPNVSKMDKASLLGDAISYISELK	10		T075523_1.02		M0160_1.02
M2362_1.02	T012450_1.02	MYC4	HLH	PF00010	IPR001092	bHLH	PBM	Arabidopsis_thaliana	Plants	D	GCACGTGB	PLNHVEAERQRREKLNQRFYSLRAVVPNVSKMDKASLLGDAISYISELK	8		T076034_1.02		M2362_1.02
M0165_1.02	T012482_1.02	MYC3	HLH	PF00010	IPR001092	bHLH	PBM	Arabidopsis_thaliana	Plants	D	MWYGTGNNNN	PLNHVEAERQRREKLNQRFYSLRAVVPNVSKMDKASLLGDAISYINELK	10		T076058_1.02		M0165_1.02
M2361_1.02	T012482_1.02	MYC3	HLH	PF00010	IPR001092	bHLH	PBM	Arabidopsis_thaliana	Plants	D	VCACGTGB	PLNHVEAERQRREKLNQRFYSLRAVVPNVSKMDKASLLGDAISYINELK	8		T076064_1.02		M2361_1.02
M0257_1.02	T023821_1.02	ABF1	bZIP_1	PF00170	IPR011616	bZIP	PBM	Arabidopsis_thaliana	Plants	D	NNMCACGTGNN	VERRQKRMIKNRESAARSRARKQAYTLELEAEIESLKLVNQDLQKKQAEIMKTHNSELKEFS	11		T076073_1.02		M0257_1.02
M0258_1.02	T023821_1.02	ABF1	bZIP_1	PF00170	IPR011616	bZIP	PBM	Arabidopsis_thaliana	Plants	D	NMCACGTGKN	VERRQKRMIKNRESAARSRARKQAYTLELEAEIESLKLVNQDLQKKQAEIMKTHNSELKEFS	10		T090226_1.02		M0258_1.02
M0273_1.02	T023887_1.02	TGA1	bZIP_1	PF00170	IPR011616	bZIP	PBM	Arabidopsis_thaliana	Plants	D	NVTGACGHNN	RHPDKIQRRLAQNREAARKSRLRKKAYVQQLETSRLKLIQLEQELDRARQQ	10		T090274_1.02		M0273_1.02
M2381_1.02	T023887_1.02	TGA1	bZIP_1	PF00170	IPR011616	bZIP	SELEX	Arabidopsis_thaliana	Plants	D	BSVTGACGTND	RHPDKIQRRLAQNREAARKSRLRKKAYVQQLETSRLKLIQLEQELDRARQQ	11		T140839_1.02		M2381_1.02
M0327_1.02	T027610_1.02	LOC_Os02g49560	bZIP_1	PF00170	IPR011616	bZIP	PBM	Oryza_sativa	Plants	D	NNMCACGTGDN	AEERRRRRMISNRESARRSRMRKQKQLSELWAQVVHLRSTNRQLLDQLNHVIRDCDRVTHEN	11		T000535_1.02		M0327_1.02
M0328_1.02	T027610_1.02	LOC_Os02g49560	bZIP_1	PF00170	IPR011616	bZIP	PBM	Oryza_sativa	Plants	D	WSACGTGG	AEERRRRRMISNRESARRSRMRKQKQLSELWAQVVHLRSTNRQLLDQLNHVIRDCDRVTHEN	8		T000577_1.02		M0328_1.02
M2679_1.02	T028334_1.02	O22676_ANTMA	bZIP_1	PF00170	IPR011616	bZIP	Transfac	Antirrhinum_majus	Plants	D	GATGACGTGGCM	DDDERKRKRKLSNRESARRSRMRKQQRLDELIAQESQMQEDNKKLRDTINGATQLYLNFASDNN	12		T000582_1.02		M2679_1.02
M2680_1.02	T028334_1.02	O22676_ANTMA	bZIP_1	PF00170	IPR011616	bZIP	Transfac	Antirrhinum_majus	Plants	D	GSRTGCTGACGT	DDDERKRKRKLSNRESARRSRMRKQQRLDELIAQESQMQEDNKKLRDTINGATQLYLNFASDNN	12		T000588_1.02		M2680_1.02
M2681_1.02	T028335_1.02	O22677_ANTMA	bZIP_1	PF00170	IPR011616	bZIP	Transfac	Antirrhinum_majus	Plants	D	GRTGACGTGGCC	DERKRKRKQSNRESARRSRMRKQQRLDELMAQESQIQEENKKLQKIIDDSKQLYLNFASENN	12		T000590_1.02		M2681_1.02
M2682_1.02	T028335_1.02	O22677_ANTMA	bZIP_1	PF00170	IPR011616	bZIP	Transfac	Antirrhinum_majus	Plants	D	GRTGACGTGTAC	DERKRKRKQSNRESARRSRMRKQQRLDELMAQESQIQEENKKLQKIIDDSKQLYLNFASENN	12		T000593_1.02		M2682_1.02
M0655_1.02	T075523_1.02	OBP4	zf-Dof	PF02701	IPR003851	Dof	PBM	Arabidopsis_thaliana	Plants	D	NGWTAACGHN	NHHQSLKCPRCNSLNTKFCYYNNYNLSQPRHFCKNCRRYWTKGGVLRNVPVGGGCRKAKRSKT	10		T000596_1.02		M0655_1.02
M0656_1.02	T075523_1.02	OBP4	zf-Dof	PF02701	IPR003851	Dof	PBM	Arabidopsis_thaliana	Plants	D	NNDWAACGTWN	NHHQSLKCPRCNSLNTKFCYYNNYNLSQPRHFCKNCRRYWTKGGVLRNVPVGGGCRKAKRSKT	11		T000600_1.02		M0656_1.02
M2711_1.02	T076034_1.02	Dof2	zf-Dof	PF02701	IPR003851	Dof	Transfac	Zea_mays	Plants	D	HNNWAAAGHNN	PAPGGDPCPRCGSRDTKFCYYNNYNTSQPRHLCKSCRRYWTKGGSLRNVPVGGGTRKSSSSSS	11		T000602_1.02		M2711_1.02
M2852_1.02	T076058_1.02	PBF	zf-Dof	PF02701	IPR003851	Dof	Transfac	Zea_mays	Plants	D	HWNWAAAGHVV	QLPEALKCPRCDSNNTKFCYYNNYSMSQPRYFCKACRRYWTHGGTLRNVPIGGGCRKNKHASR	11		T000607_1.02		M2852_1.02
M2712_1.02	T076064_1.02	Dof3	zf-Dof	PF02701	IPR003851	Dof	Transfac	Zea_mays	Plants	D	NVNNAAAGNVN	LPEPGLKCPRCDSTNTKFCYFNNYSLTQPRHFCRACRRYWTRGGALRNVPVGGGYRRHAKRAK	11		T000613_1.02		M2712_1.02
M2710_1.02	T076073_1.02	MNB1A	zf-Dof	PF02701	IPR003851	Dof	Transfac	Zea_mays	Plants	D	NNNWAAAGHNN	AVGEGDPCPRCASRDTKFCYYNNYNTSQPRHFCKGCRRYWTKGGTLRNVPVGGGTRKKPSSSS	11		T000614_1.02		M2710_1.02
M1842_1.02	T090226_1.02	HAT5	Homeobox	PF00046	IPR001356	Homeodomain	SELEX	Arabidopsis_thaliana	Plants	D	AATAATTV	PEKKRRLTTEQVHLLEKSFETENKLEPERKTQLAKKLGLQPRQVAVWFQNRRARWKT	8		T000617_1.02		M1842_1.02
M2365_1.02	T090226_1.02	HAT5	Homeobox	PF00046	IPR001356	Homeodomain	SELEX	Arabidopsis_thaliana	Plants	D	SCAATAATTNNV	PEKKRRLTTEQVHLLEKSFETENKLEPERKTQLAKKLGLQPRQVAVWFQNRRARWKT	12		T000626_1.02		M2365_1.02
M2661_1.02	T090226_1.02	HAT5	Homeobox	PF00046	IPR001356	Homeodomain	Transfac	Arabidopsis_thaliana	Plants	D	YSCAATAATTNNVN	PEKKRRLTTEQVHLLEKSFETENKLEPERKTQLAKKLGLQPRQVAVWFQNRRARWKT	14		T000627_1.02		M2661_1.02
M1932_1.02	T090274_1.02	ATHB5	Homeobox	PF00046	IPR001356	Homeodomain	SELEX	Arabidopsis_thaliana	Plants	D	CAATVATTGVVSV	EKKRRLGVEQVKALEKNFEIDNKLEPERKVKLAQELGLQPRQVAIWFQNRRARWKT	13		T000629_1.02		M1932_1.02
M2662_1.02	T090274_1.02	ATHB5	Homeobox	PF00046	IPR001356	Homeodomain	Transfac	Arabidopsis_thaliana	Plants	D	CAATVATTG	EKKRRLGVEQVKALEKNFEIDNKLEPERKVKLAQELGLQPRQVAIWFQNRRARWKT	9		T000636_1.02		M2662_1.02
M1561_1.02	T140839_1.02	SPL14	SBP	PF03110	IPR004333	SBP	PBM	Arabidopsis_thaliana	Plants	D	NNNRTACNN	MCQVDNCTEDLSHAKDYHRRHKVCEVHSKATKALVGKQMQRFCQQCSRFHLLSEFDEGKRSCRRRLAGHNRRRRKTTQP	9		T000641_1.02		M1561_1.02
M0004_1.02	T000535_1.02	PK19363.1	AP2	PF00847	IPR001471	AP2	PBM	Cannabis_sativa	Plants	D	CGCCGYCD	HYRGVRKRPWGRYAAEIRDPTKKSRVWLGTFDTAEEAAKAYDSAAREFRGA	8		T000642_1.02		M0004_1.02
M0005_1.02	T000577_1.02	ORA59	AP2	PF00847	IPR001471	AP2	PBM	Arabidopsis_thaliana	Plants	D	VGCCGCCD	KSYRGVRKRPWGKFAAEIRDSTRKGIRVWLGTFDTAEAAALAYDQAAFALKGS	8		T000645_1.02		M0005_1.02
M0006_1.02	T000582_1.02	WIN1	AP2	PF00847	IPR001471	AP2	PBM	Arabidopsis_thaliana	Plants	D	VCRCCGCNNN	KKFRGVRQRHWGSWVAEIRHPLLKRRIWLGTFETAEEAARAYDEAAVLMSGR	10		T000648_1.02		M0006_1.02
M0007_1.02	T000588_1.02	AT1G22985	AP2	PF00847	IPR001471	AP2	PBM	Arabidopsis_thaliana	Plants	D	NNGCCGNNN	KKFRGVRQRPWGKWAAEIRCGRVKGRPERIWLGTFETAEEAALAYDNAAIQLIGP	9		T000653_1.02		M0007_1.02
M0008_1.02	T000590_1.02	TEM1	AP2	PF00847	IPR001471	AP2	PBM	Arabidopsis_thaliana	Plants	D	WATGTTGY	SKYKGVVPQPNGRWGAQIYEKHQRVWLGTFNEEEEAASSYDIAVRRFRGR	8		T000661_1.02		M0008_1.02
M0009_1.02	T000593_1.02	ERF11	AP2	PF00847	IPR001471	AP2	PBM	Arabidopsis_thaliana	Plants	D	NHGCCGNHNN	VRYRGVRKRPWGRYAAEIRDPFKKSRVWLGTFDTPEEAARAYDKRAIEFRGA	10		T000662_1.02		M0009_1.02
M0010_1.02	T000596_1.02	RAP2.6	AP2	PF00847	IPR001471	AP2	PBM	Arabidopsis_thaliana	Plants	D	NBGCYGNH	KKYRGVRQRPWGKWAAEIRDPHKATRVWLGTFETAEAAARAYDAAALRFRGS	8		T000663_1.02		M0010_1.02
M0011_1.02	T000600_1.02	ERF3	AP2	PF00847	IPR001471	AP2	PBM	Arabidopsis_thaliana	Plants	D	CGCCGSCR	RFRGVRKRPWGRFAAEIRDPWKKARVWLGTFDSAEEAARAYDSAARNLRGP	8		T000665_1.02		M0011_1.02
M0012_1.02	T000602_1.02	ATERF-8	AP2	PF00847	IPR001471	AP2	PBM	Arabidopsis_thaliana	Plants	D	MGCCGNMNNN	RYRGVRKRPWGRYAAEIRDPVKKTRVWLGTFDTAQQAARAYDAAARDFRGV	10		T000666_1.02		M0012_1.02
M0013_1.02	T000607_1.02	TEM2	AP2	PF00847	IPR001471	AP2	PBM	Arabidopsis_thaliana	Plants	D	DATGTTGY	SKYKGVVPQPNGRWGAQIYEKHQRVWLGTFNEQEEAARSYDIAACRFRGR	8		T000669_1.02		M0013_1.02
M0014_1.02	T000613_1.02	ORA47	AP2	PF00847	IPR001471	AP2	PBM	Arabidopsis_thaliana	Plants	D	NRCCGNCHN	SKYKGVRKRKWGKWVSEIRLPHSRERIWLGSYDTPEKAARAFDAAQFCLRGG	9		T000672_1.02		M0014_1.02
M0015_1.02	T000614_1.02	AT1G75490	AP2	PF00847	IPR001471	AP2	PBM	Arabidopsis_thaliana	Plants	D	NNRCCGHNN	CTYKGVRQRTWGKWVAEIREPNRGARLWLGTFDTSREAALAYDSAARKLYGP	9		T000680_1.02		M0015_1.02
M0016_1.02	T000617_1.02	RAP2.4	AP2	PF00847	IPR001471	AP2	PBM	Arabidopsis_thaliana	Plants	D	NRCCGHCMNN	KLYRGVRQRHWGKWVAEIRLPRNRTRLWLGTFDTAEEAALAYDKAAYKLRGD	10		T000684_1.02		M0016_1.02
M0017_1.02	T000626_1.02	ATERF15	AP2	PF00847	IPR001471	AP2	PBM	Arabidopsis_thaliana	Plants	D	NGSCGSCB	RSYRGVRKRPWGKFAAEIRDSTRNGIRVWLGTFDKAEEAALAYDQAAFATKGS	8		T000694_1.02		M0017_1.02
M0018_1.02	T000627_1.02	AT2G33710	AP2	PF00847	IPR001471	AP2	PBM	Arabidopsis_thaliana	Plants	D	NSMGCCGHMN	RNYRGVRQRPWGKWAAEIRDPNKAARVWLGTFDTAEEAALAYDKAAFEFRGH	10		T000696_1.02		M0018_1.02
M0019_1.02	T000629_1.02	HRD	AP2	PF00847	IPR001471	AP2	PBM	Arabidopsis_thaliana	Plants	D	NNRCCGHCN	PLYRGVRQRKNSNKWVSEIREPRKPNRIWLGTFSTPEMAAIAYDVAALALKGS	9		T000697_1.02		M0019_1.02
M0020_1.02	T000636_1.02	ATERF13	AP2	PF00847	IPR001471	AP2	PBM	Arabidopsis_thaliana	Plants	D	VGCCGSCD	QYRGVRRRPWGKFAAEIRDPKKNGARVWLGTYETPEDAAVAYDRAAFQLRGS	8		T000699_1.02		M0020_1.02
M0021_1.02	T000641_1.02	RAP2.2	AP2	PF00847	IPR001471	AP2	PBM	Arabidopsis_thaliana	Plants	D	NNRBYGNN	NQYRGIRQRPWGKWAAEIRDPRKGSREWLGTFDTAEEAARAYDAAARRIRGT	8		T000702_1.02		M0021_1.02
M0022_1.02	T000642_1.02	ATERF-4	AP2	PF00847	IPR001471	AP2	PBM	Arabidopsis_thaliana	Plants	D	VCGCCGCC	RYRGVRKRPWGRYAAEIRDPGKKTRVWLGTFDTAEEAARAYDTAARDFRGA	8		T001243_1.02		M0022_1.02
M0023_1.02	T000645_1.02	ATERF-7	AP2	PF00847	IPR001471	AP2	PBM	Arabidopsis_thaliana	Plants	D	NGCCGNMNNN	PRYRGVRKRPWGRFAAEIRDPLKKSRVWLGTFDSAVDAARAYDTAARNLRGP	10		T001297_1.02		M0023_1.02
M0024_1.02	T000648_1.02	AT3G23230	AP2	PF00847	IPR001471	AP2	PBM	Arabidopsis_thaliana	Plants	D	NNGCCGNC	ARFRGVRRRPWGKFAAEIRDPSRNGARLWLGTFETAEEAARAYDRAAFNLRGH	8		T001338_1.02		M0024_1.02
M2346_1.02	T000653_1.02	SMZ	AP2	PF00847	IPR001471	AP2	ChIP-chip	Arabidopsis_thaliana	Plants	D	YCTCGTAC	SQYRGVTFYRRTGRWESHIWDCGKQVYLGGFDTAYAAARAYDRAAIKFRGL	8		T002771_1.02		M2346_1.02
M0026_1.02	T000661_1.02	AT4G16750	AP2	PF00847	IPR001471	AP2	PBM	Arabidopsis_thaliana	Plants	D	NHGTCGGYNN	PNFRGVRMRQWGKWVSEIREPRKKSRIWLGTFSTPEMAARAHDVAALAIKGG	10		T002795_1.02		M0026_1.02
M0027_1.02	T000662_1.02	ATERF6	AP2	PF00847	IPR001471	AP2	PBM	Arabidopsis_thaliana	Plants	D	NBGCCGGCNN	RHYRGVRMRPWGKFAAEIRDPTRRGTRVWLGTFETAIEAARAYDKEAFRLRGS	10		T002818_1.02		M0027_1.02
M0028_1.02	T000663_1.02	ATERF-1	AP2	PF00847	IPR001471	AP2	PBM	Arabidopsis_thaliana	Plants	D	NMGCCRNCN	KHYRGVRQRPWGKFAAEIRDPAKNGARVWLGTFETAEDAALAYDRAAFRMRGS	9		T003431_1.02		M0028_1.02
M0029_1.02	T000665_1.02	CRF2	AP2	PF00847	IPR001471	AP2	PBM	Arabidopsis_thaliana	Plants	D	SCGCCGCC	KKFRGVRQRPWGKWAAEIRDPLKRVRLWLGTYNTAEEAAMVYDDAAIQLRGP	8		T003695_1.02		M0029_1.02
M0030_1.02	T000666_1.02	FTQ4	AP2	PF00847	IPR001471	AP2	PBM	Arabidopsis_thaliana	Plants	D	ATGTCGGY	PIYRGVRQRNSGKWVCELREPNKKTRIWLGTFQTAEMAARAHDVAAIALRGR	8		T004631_1.02		M0030_1.02
M0033_1.02	T000669_1.02	CRF4	AP2	PF00847	IPR001471	AP2	PBM	Arabidopsis_thaliana	Plants	D	SCGCCGCC	KKYRGVRQRPWGKWAAEIRDPEQRRRIWLGTFATAEEAAIVYDNAAIKLRGP	8		T008622_1.02		M0033_1.02
M0034_1.02	T000672_1.02	AT4G32800	AP2	PF00847	IPR001471	AP2	PBM	Arabidopsis_thaliana	Plants	D	TGTCGGYR	PVYRGVRMRSWGKWVSEIREPRKKSRIWLGTFPTAEMAMRAHDVAAMSIKGT	8		T008883_1.02		M0034_1.02
M0035_1.02	T000680_1.02	AT5G07580	AP2	PF00847	IPR001471	AP2	PBM	Arabidopsis_thaliana	Plants	D	NGBYGBNNN	RHYRGVRRRPWGKFAAEIRDPAKKGSRIWLGTFESDVDAARAYDCAAFKLRGR	9		T009107_1.02		M0035_1.02
M0036_1.02	T000684_1.02	Rap2.6L	AP2	PF00847	IPR001471	AP2	PBM	Arabidopsis_thaliana	Plants	D	NNGCCGHHNN	RHYRGVRQRPWGKWAAEIRDPKKAARVWLGTFETAEEAALAYDRAALKFKGT	10		T009109_1.02		M0036_1.02
M0037_1.02	T000694_1.02	AT5G43410	AP2	PF00847	IPR001471	AP2	PBM	Arabidopsis_thaliana	Plants	D	NVGCCGNCNN	GKYRGVRRRPWGKYAAEIRDSRKHGERVWLGTFDTAEEAARAYDQAAYSMRGQ	10		T009146_1.02		M0037_1.02
M0038_1.02	T000696_1.02	ERF2	AP2	PF00847	IPR001471	AP2	PBM	Arabidopsis_thaliana	Plants	D	NNNGCCGNCN	KHYRGVRQRPWGKFAAEIRDPAKNGARVWLGTFETAEDAALAYDIAAFRMRGS	10		T012033_1.02		M0038_1.02
M0039_1.02	T000697_1.02	ERF5	AP2	PF00847	IPR001471	AP2	PBM	Arabidopsis_thaliana	Plants	D	NNNGSMRNMN	KHYRGVRQRPWGKFAAEIRDPNKRGSRVWLGTFDTAIEAARAYDEAAFRLRGS	10		T012351_1.02		M0039_1.02
M0040_1.02	T000699_1.02	AT5G51190	AP2	PF00847	IPR001471	AP2	PBM	Arabidopsis_thaliana	Plants	D	KGCCGGCG	RHYRGVRRRPWGKYAAEIRDPNKKGVRVWLGTFDTAMEAARGYDKAAFKLRGS	8		T012378_1.02		M0040_1.02
M0041_1.02	T000702_1.02	CRF3	AP2	PF00847	IPR001471	AP2	PBM	Arabidopsis_thaliana	Plants	D	NNGCCRNNN	KKFRGVRQRPWGKWAAEIRDPEQRRRIWLGTFETAEEAAVVYDNAAIRLRGP	9		T012386_1.02		M0041_1.02
M0042_1.02	T001243_1.02	LOC_Os02g45450	AP2	PF00847	IPR001471	AP2	PBM	Oryza_sativa	Plants	D	NYGCCGACAN	PVFKGVRRRNPGRWVCEVREPHGKQRIWLGTFETAEMAARAHDVAALALRGR	10		T012393_1.02		M0042_1.02
M0043_1.02	T001297_1.02	LOC_Os05g41760	AP2	PF00847	IPR001471	AP2	PBM	Oryza_sativa	Plants	D	CGSCGCCR	AHYRGVRKRPWGRYAAEIRDPWKKTRVWLGTYDTPVEAALAYDRAAVALRGV	8		T012410_1.02		M0043_1.02
M0044_1.02	T001338_1.02	LOC_Os08g36920	AP2	PF00847	IPR001471	AP2	PBM	Oryza_sativa	Plants	D	NNNGSCGHNN	NKYRGVRQRPWGKWAAEIRDPRRAVRKWLGTFDTAEEAARAYDRAAVEFRGP	10		T012423_1.02		M0044_1.02
M0072_1.02	T002771_1.02	estExt_fgenesh1_pg.C_4800009	AP2	PF00847	IPR001471	AP2	PBM	Physcomitrella_patens	Plants	D	KGTCGGTK	KVYKGVRKRTWGKWVSEIREPNKRSRIWLGSFPTAEMAAKAYDAAAVCLRGQ	8		T012436_1.02		M0072_1.02
M0073_1.02	T002795_1.02	estExt_gwp_gw1.C_550163	AP2	PF00847	IPR001471	AP2	PBM	Physcomitrella_patens	Plants	D	NDGTCGGTGN	KVYKGVRMRTWGKWVSEIREPNKRSRIWLGSFPTAEMAAKAYDAAAVCLRGR	10		T012439_1.02		M0073_1.02
M0074_1.02	T002818_1.02	fgenesh1_pg.scaffold_1000495	AP2	PF00847	IPR001471	AP2	PBM	Physcomitrella_patens	Plants	D	NTGTCGGTDNNNN	NRFKGVRKRRNVRGFLVEIRPPRWKKTIWLGTYNTDEEAAGAFDAGLFYTKK	13		T012448_1.02		M0074_1.02
M0075_1.02	T003431_1.02	gw1.8.141.1	AP2	PF00847	IPR001471	AP2	PBM	Physcomitrella_patens	Plants	D	KGTCGGTG	PKYRGVRMRQWGKWVSEIREPNKRSRIWLGSFPTAEMAARAYDAAVVCLRGP	8		T012452_1.02		M0075_1.02
M1943_1.02	T003695_1.02	abi4	AP2	PF00847	IPR001471	AP2	SELEX	Zea_mays	Plants	D	CGSYGCYBYB	RYRGVRQRSWGKWVAEIREPRKRSRKWLGTFATAEDAARAYDRAALLLYGP	10		T012465_1.02		M1943_1.02
M0080_1.02	T004631_1.02	EDF3	AP2	PF00847	IPR001471	AP2;B3	PBM	Arabidopsis_thaliana	Plants	D	NNVACAKN	SRFKGVVPQPNGRWGAQIYEKHQRVWLGTFNEEDEAARAYDVAAHRFRGR	8		T012466_1.02		M0080_1.02
M0121_1.02	T008622_1.02	BRADI5G22430	AT_hook	PF02178	IPR017956	AT hook	PBM	Brachypodium_distachyon	Plants	D	VNRDDDHDD	KRKRGRPRKYEH	9		T012471_1.02		M0121_1.02
M0145_1.02	T008883_1.02	Medtr8g106590.1	AT_hook	PF02178	IPR017956	AT hook	PBM	Medicago_truncatula	Plants	D	AAAWTAAT	KKKRGRPRKYAAD	8		T012476_1.02		M0145_1.02
M2357_1.02	T009107_1.02	ABI3	B3	PF02362	IPR003340	B3	PBM	Arabidopsis_thaliana	Plants	D	YNGCATGCN	LQKVLKQSDVGNLGRIVLPKKEAETHLPELEARDGISLAMEDIGTSRVWNMRYRFWPNNKSRMYLLENTGDFVKTNGLQEGDFIVIYSDVKCGKYLIRGVKVR	9		T012484_1.02		M2357_1.02
M2358_1.02	T009109_1.02	FUS3	B3	PF02362	IPR003340	B3	PBM	Arabidopsis_thaliana	Plants	D	NYGCATGCR	FQKELKNSDVSSLRRMILPKKAAEAHLPALECKEGIPIRMEDLDGFHVWTFKYRYWPNNNSRMYVLENTGDFVNAHGLQLGDFIMVYQDLYSNNYVIQARKAS	9		T012489_1.02		M2358_1.02
M0147_1.02	T009146_1.02	ARF8	B3	PF02362	IPR003340	B3	PBM	Arabidopsis_thaliana	Plants	D	NHTGTCGGN	FCKTLTASDTSTHGGFSVPRRAAEKVFPPLDYTLQPPAQELIARDLHDVEWKFRHIFRGQPKRHLLTTGWSVFVSAKRLVAGDSVIFIRNEKNQLFLGIRHAT	9		T017899_1.02		M0147_1.02
M0149_1.02	T012033_1.02	PK18474.1	HLH	PF00010	IPR001092	bHLH	PBM	Cannabis_sativa	Plants	D	MWCGTGN	PLNHVEAERQRREKLNQRFYALRAVVPNVSKMDKASLLGDAISYINELK	7		T019016_1.02		M0149_1.02
M0150_1.02	T012351_1.02	AT1G01260	HLH	PF00010	IPR001092	bHLH	PBM	Arabidopsis_thaliana	Plants	D	BCACGTGK	ALNHVEAERQRREKLNQRFYALRSVVPNISKMDKASLLGDAVSYINELH	8		T019537_1.02		M0150_1.02
M0153_1.02	T012378_1.02	ZCW32	HLH	PF00010	IPR001092	bHLH	PBM	Arabidopsis_thaliana	Plants	D	NNNACGTGN	ATDSHSLAERARREKISERMKILQDLVPGCNKVIGKALVLDEIINYIQSLQ	9		T020115_1.02		M0153_1.02
M0154_1.02	T012386_1.02	BIM2	HLH	PF00010	IPR001092	bHLH	PBM	Arabidopsis_thaliana	Plants	D	NNCACGTGNN	IRSKHSVTEQRRRSKINERFQILRELIPNSEQKRDTASFLLEVIDYVQYLQ	10		T023815_1.02		M0154_1.02
M0155_1.02	T012393_1.02	AT2G18300	HLH	PF00010	IPR001092	bHLH	PBM	Arabidopsis_thaliana	Plants	D	NNNGCACGTGVN	TDRHSLAERARREKISKKMKYLQDIVPGCNKVTGKAGMLDEIINYVQCLQ	12		T023820_1.02		M0155_1.02
M2354_1.02	T012410_1.02	PIF4	HLH	PF00010	IPR001092	bHLH	ChIP-seq	Arabidopsis_thaliana	Plants	D	BSCACGTG	AAEVHNLSERRRRDRINERMKALQELIPHCSKTDKASILDEAIDYLKSLQ	8		T023827_1.02		M2354_1.02
M0157_1.02	T012423_1.02	bHLH34	HLH	PF00010	IPR001092	bHLH	PBM	Arabidopsis_thaliana	Plants	D	DCRCGTGB	KPGTKACREKLRREKLNDKFMDLSSVLEPGRTPKTDKSAILDDAIRVVNQLR	8		T023842_1.02		M0157_1.02
M2355_1.02	T012436_1.02	PIF5	HLH	PF00010	IPR001092	bHLH	ChIP-seq	Arabidopsis_thaliana	Plants	D	SCAYGTGR	AAEVHNLSERRRRDRINERMKALQELIPHCSRTDKASILDEAIDYLKSLQ	8		T023845_1.02		M2355_1.02
M0158_1.02	T012439_1.02	UNE10	HLH	PF00010	IPR001092	bHLH	PBM	Arabidopsis_thaliana	Plants	D	HCACGTGM	AAIHNQSERKRRDKINQRMKTLQKLVPNSSKTDKASMLDEVIEYLKQLQ	8		T023847_1.02		M0158_1.02
M0159_1.02	T012448_1.02	bHLH104	HLH	PF00010	IPR001092	bHLH	PBM	Arabidopsis_thaliana	Plants	D	GGCACGTGCC	GTKACRERLRREKLNERFMDLSSVLEPGRTPKTDKPAILDDAIRILNQLR	10		T023860_1.02		M0159_1.02
M2373_1.02	T012452_1.02	DYT1	HLH	PF00010	IPR001092	bHLH	SELEX	Arabidopsis_thaliana	Plants	D	MRYVARWCACGTGA	KSPNLEAERRRREKLHCRLMALRSHVPIVTNMTKASIVEDAITYIGELQ	14		T023864_1.02		M2373_1.02
M0161_1.02	T012465_1.02	BEE2	HLH	PF00010	IPR001092	bHLH	PBM	Arabidopsis_thaliana	Plants	D	NNCACGTGNN	TDRHSLAERARREKISKKMKCLQDIVPGCNKVTGKAGMLDEIINYVQSLQ	10		T023868_1.02		M0161_1.02
M0162_1.02	T012466_1.02	SPT	HLH	PF00010	IPR001092	bHLH	PBM	Arabidopsis_thaliana	Plants	D	NSCACGTGN	AAEVHNLSEKRRRSRINEKMKALQSLIPNSNKTDKASMLDEAIEYLKQLQ	9		T023873_1.02		M0162_1.02
M0163_1.02	T012471_1.02	BIM1	HLH	PF00010	IPR001092	bHLH	PBM	Arabidopsis_thaliana	Plants	D	NCRCGTGNNN	PRSKHSATEQRRRSKINDRFQMLRQLIPNSDQKRDKASFLLEVIEYIQFLQ	10		T023874_1.02		M0163_1.02
M0164_1.02	T012476_1.02	BIM3	HLH	PF00010	IPR001092	bHLH	PBM	Arabidopsis_thaliana	Plants	D	NNCACGTGNN	CRSKHSETEQRRRSKINERFQSLMDIIPQNQNDQKRDKASFLLEVIEYIHFLQ	10		T023877_1.02		M0164_1.02
M0166_1.02	T012484_1.02	AT5G48560	HLH	PF00010	IPR001092	bHLH	PBM	Arabidopsis_thaliana	Plants	D	GCACGTGC	ATDSHSLAERVRREKIGERMKLLQDLVPGCNKVTGKALMLDEIINYVQSLQ	8		T023881_1.02		M0166_1.02
M0167_1.02	T012489_1.02	ILR3	HLH	PF00010	IPR001092	bHLH	PBM	Arabidopsis_thaliana	Plants	D	NNCACGTGNN	ATSSKACREKQRRDRLNDKFMELGAILEPGNPPKTDKAAILVDAVRMVTQLR	10		T027633_1.02		M0167_1.02
M0229_1.02	T017899_1.02	bhlh112	HLH	PF00010	IPR001092	bHLH	PBM	Oryza_sativa	Plants	D	NCCACTTGN	THPRSIAERVRRTRISERIRKLQELVPNMDKQTNTADMLDLAVDYIKDLQ	9		T028322_1.02		M0229_1.02
M0250_1.02	T019016_1.02	e_gw1.209.40.1	HLH	PF00010	IPR001092	bHLH	PBM	Physcomitrella_patens	Plants	D	NNCACGTGNN	DPHSIAERLRRERIAERMKALQELVPNSNKTDKASMLDEIIDYVKFLQ	10		T028323_1.02		M0250_1.02
M0251_1.02	T019537_1.02	fgenesh1_pg.scaffold_37000071	HLH	PF00010	IPR001092	bHLH	PBM	Physcomitrella_patens	Plants	D	NNCACGTGNN	PRSKHSATEQRRRSKINDRFQMLRDLVPHSDQKRDKASFLLEVIEYIQVLQ	10		T028327_1.02		M0251_1.02
M0252_1.02	T020115_1.02	gw1.270.82.1	HLH	PF00010	IPR001092	bHLH	PBM	Physcomitrella_patens	Plants	D	NCACGTGH	ATDSHSLAERVRREKISERMKFLQDLVPGCSKITGKAVMLDEIINYVQSLQ	8		T028339_1.02		M0252_1.02
M0255_1.02	T023815_1.02	bZIP68	bZIP_1	PF00170	IPR011616	bZIP	PBM	Arabidopsis_thaliana	Plants	D	HNVCSTGKV	EREIKRQRRKQSNRESARRSRLRKQAECDELAQRAEVLNGENSSLRAEINKLKSQYEELLAENS	9		T037002_1.02		M0255_1.02
M0256_1.02	T023820_1.02	ATAREB1	bZIP_1	PF00170	IPR011616	bZIP	PBM	Arabidopsis_thaliana	Plants	D	NNNDACACGTRNN	VERRQRRMIKNRESAARSRARKQAYTVELEAEVAKLKEENDELQRKQARIMEMQKNQETEMR	13		T037048_1.02		M0256_1.02
M0259_1.02	T023827_1.02	AT1G77920	bZIP_1	PF00170	IPR011616	bZIP	PBM	Arabidopsis_thaliana	Plants	D	NRTGACGTMW	HDKMKRRLAQNREAARKSRLRKKAYVQQLEESRLKLSQLEQELEKVKQQGH	10		T037058_1.02		M0259_1.02
M0263_1.02	T023842_1.02	BZIP17	bZIP_1	PF00170	IPR011616	bZIP	PBM	Arabidopsis_thaliana	Plants	D	NNHBACGYRN	EEDEKKRARLMRNRESAQLSRQRKKHYVEELEEKVRNMHSTITDLNGKISYFMAENATLRQQLG	10		T071553_1.02		M0263_1.02
M0264_1.02	T023845_1.02	GBF3	bZIP_1	PF00170	IPR011616	bZIP	PBM	Arabidopsis_thaliana	Plants	D	HBASSTGKVN	ERELKRERRKQSNRESARRSRLRKQAETEELARKVEALTAENMALRSELNQLNEKSDKLRGANA	10		T071557_1.02		M0264_1.02
M0265_1.02	T023847_1.02	TGA6	bZIP_1	PF00170	IPR011616	bZIP	PBM	Arabidopsis_thaliana	Plants	D	NNTGACGTMA	KLDQKTLRRLAQNREAARKSRLRKKAYVQQLENSRLKLTQLEQELQRARQQ	10		T072086_1.02		M0265_1.02
M0266_1.02	T023860_1.02	GBF2	bZIP_1	PF00170	IPR011616	bZIP	PBM	Arabidopsis_thaliana	Plants	D	BMCASSNNN	EKEVKREKRKQSNRESARRSRLRKQAETEQLSVKVDALVAENMSLRSKLGQLNNESEKLRLENE	9		T075496_1.02		M0266_1.02
M0267_1.02	T023864_1.02	ABF3	bZIP_1	PF00170	IPR011616	bZIP	PBM	Arabidopsis_thaliana	Plants	D	ACACGTGT	IERRQKRMIKNRESAARSRARKQAYTMELEAEIAQLKELNEELQKKQVEIMEKQKNQLLEP	8		T075499_1.02		M0267_1.02
M0268_1.02	T023868_1.02	GBF1	bZIP_1	PF00170	IPR011616	bZIP	PBM	Arabidopsis_thaliana	Plants	D	HBACGTGKMN	ERELKRQKRKQSNRESARRSRLRKQAECERLQQRVESLSNENQSLRDELQRLSSECDKLKSENN	10		T075504_1.02		M0268_1.02
M0269_1.02	T023873_1.02	TGA2	bZIP_1	PF00170	IPR011616	bZIP	PBM	Arabidopsis_thaliana	Plants	D	NVTGACGTNN	KMDQKTLRRLAQNREAARKSRLRKKAYVQQLENSRLKLTQLEQELQRARQQ	10		T075506_1.02		M0269_1.02
M0270_1.02	T023874_1.02	OBF5	bZIP_1	PF00170	IPR011616	bZIP	PBM	Arabidopsis_thaliana	Plants	D	VTGACGTN	KMDQKTLRRLAQNREAARKSRLRKKAYVQQLENSRLKLTQLEQELQRARQQ	8		T075508_1.02		M0270_1.02
M0271_1.02	T023877_1.02	TGA4	bZIP_1	PF00170	IPR011616	bZIP	PBM	Arabidopsis_thaliana	Plants	D	RVTKACGTND	RHPDKIQRRLAQNREAARKSRLRKKAYVQQLETSRLKLIHLEQELDRARQQ	10		T075519_1.02		M0271_1.02
M0272_1.02	T023881_1.02	AtbZIP63	bZIP_1	PF00170	IPR011616	bZIP	PBM	Arabidopsis_thaliana	Plants	D	NNNWSACGTGKN	TNVKRVKRMLSNRESARRSRRRKQAHLSELETQVSQLRVENSKLMKGLTDVTQTFNDASVENR	12		T075521_1.02		M0272_1.02
M0329_1.02	T027633_1.02	LOC_Os05g36160	bZIP_1	PF00170	IPR011616	bZIP	PBM	Oryza_sativa	Plants	D	MCACGTGK	RAAMQRQKRMIKNRESAARSRERKQAYIAELEAQVAELEEEHAQLLREQEEKNQKRLKEIKEQA	8		T075522_1.02		M0329_1.02
M1920_1.02	T028322_1.02	bZIP910	bZIP_1	PF00170	IPR011616	bZIP	SELEX	Antirrhinum_majus	Plants	D	MTGACGT	DDDERKRKRKLSNRESARRSRMRKQQRLDELIAQESQMQEDNKKLRDTINGATQLYLNFASDNN	7		T075525_1.02		M1920_1.02
M1921_1.02	T028323_1.02	bZIP911	bZIP_1	PF00170	IPR011616	bZIP	SELEX	Antirrhinum_majus	Plants	D	GRTGACGTGKMC	DERKRKRKQSNRESARRSRMRKQQRLDELMAQESQIQEENKKLQKIIDDSKQLYLNFASENN	12		T075856_1.02		M1921_1.02
M1948_1.02	T028327_1.02	EmBP-1	bZIP_1	PF00170	IPR011616	bZIP	SELEX	Triticum_aestivum	Plants	D	WSACGTGG	ERELKRERRKQSNRESARRSRLRKQQECEELAQKVSELTAANGTLRSELDQLKKDCKTMETENK	8		T075858_1.02		M1948_1.02
M1949_1.02	T028339_1.02	TGA1A	bZIP_1	PF00170	IPR011616	bZIP	SELEX	Nicotiana_sp.	Plants	D	TGACGTD	KPVEKVLRRLAQNREAARKSRLRKKAYVQQLENSKLKLIQLEQELERARKQ	7		T075859_1.02		M1949_1.02
M0369_1.02	T037002_1.02	ZFP5	zf-C2H2	PF00096	IPR007087	C2H2 ZF	PBM	Arabidopsis_thaliana	Plants	D	NNNNAWSH	HECQYCGKEFANSQALGGHQNAH	8		T075989_1.02		M0369_1.02
M0376_1.02	T037048_1.02	RBE	zf-C2H2	PF00096	IPR007087	C2H2 ZF	PBM	Arabidopsis_thaliana	Plants	D	NWSTNNN	YSCSFCGREFKSAQALGGHMNVH	7		T077093_1.02		M0376_1.02
M0377_1.02	T037058_1.02	RHL41	zf-C2H2	PF00096	IPR007087	C2H2 ZF	PBM	Arabidopsis_thaliana	Plants	D	NWSTDNN	HPCPICGVEFPMGQALGGHMRRH	7		T077303_1.02		M0377_1.02
M0581_1.02	T071553_1.02	CAMTA3	CG-1	PF03859	IPR005559	CG-1	PBM	Arabidopsis_thaliana	Plants	D	VCGYGTNNN	ILSEARHRWLRPPEICEILQNYQRFQISTEPPTTPSSGSVFMFDRKVLRYFRKDGHNWRKKKDGKTVKEAHERLKAGSVDVLHCYYAHGQDNENFQRRSYWLLQEELSHIVFVHYLEVK	9		T077304_1.02		M0581_1.02
M0582_1.02	T071557_1.02	AT5G64220	CG-1	PF03859	IPR005559	CG-1	PBM	Arabidopsis_thaliana	Plants	D	NNDVCGYGT	LLSEAQHRWLRPAEICEILRNHQKFHIASEPPNRPPSGSLFLFDRKVLRYFRKDGHNWRKKKDGKTVKEAHEKLKVGSIDVLHCYYAHGEDNENFQRRCYWMLEQDLMHIVFVHYLEVK	9		T077305_1.02		M0582_1.02
M0583_1.02	T072086_1.02	ATGRP2B	CSD	PF00313	IPR002059	CSD	PBM	Arabidopsis_thaliana	Plants	D	KTTTTWTT	RRKGTVKWFDTQKGFGFITPSDGGDDLFVHQSSIRSEGFRSLAAEESVEFDVEVDNSGRPKAIEVSGP	8		T077372_1.02		M0583_1.02
M0646_1.02	T075496_1.02	AT1G29160	zf-Dof	PF02701	IPR003851	Dof	PBM	Arabidopsis_thaliana	Plants	D	DWWAAMGT	RPDKIIPCPRCKSMETKFCYFNNYNVNQPRHFCKGCQRYWTAGGALRNVPVGAGRRKSKPPGR	8		T077391_1.02		M0646_1.02
M0647_1.02	T075499_1.02	AT1G64620	zf-Dof	PF02701	IPR003851	Dof	PBM	Arabidopsis_thaliana	Plants	D	NNDAAMGNNN	EKDQALNCPRCNSLNTKFCYYNNYSLTQPRYFCKDCRRYWTAGGSLRNIPVGGGVRKNKRSSS	10		T077408_1.02		M0647_1.02
M0648_1.02	T075504_1.02	ATDOF2.4	zf-Dof	PF02701	IPR003851	Dof	PBM	Arabidopsis_thaliana	Plants	D	NWAAMGN	LPEAALKCPRCESTNTKFCYFNNYSLTQPRHFCKTCRRYWTRGGALRNVPVGGGCRRNRRTKS	7		T079361_1.02		M0648_1.02
M0649_1.02	T075506_1.02	ADOF2	zf-Dof	PF02701	IPR003851	Dof	PBM	Arabidopsis_thaliana	Plants	D	NNNAAMGN	AEQEQLKCPRCDSPNTKFCYYNNYNLSQPRHFCKSCRRYWTKGGALRNVPVGGGSRKNATKRS	8		T084284_1.02		M0649_1.02
M0651_1.02	T075508_1.02	cdf3	zf-Dof	PF02701	IPR003851	Dof	PBM	Arabidopsis_thaliana	Plants	D	NWAAAGBDN	KPTKILPCPRCKSMETKFCYYNNYNINQPRHFCKACQRYWTAGGTMRNVPVGAGRRKNKSSSS	9		T084285_1.02		M0651_1.02
M0652_1.02	T075519_1.02	DOF4.7	zf-Dof	PF02701	IPR003851	Dof	PBM	Arabidopsis_thaliana	Plants	D	NNNDAAMGN	ATQPVLKCPRCDSVNTKFCYYNNYSLSQPRHYCKNCRRYWTRGGALRNVPIGGSTRNKNKPCS	9		T084286_1.02		M0652_1.02
M0653_1.02	T075521_1.02	CDF2	zf-Dof	PF02701	IPR003851	Dof	PBM	Arabidopsis_thaliana	Plants	D	NDWAAAGBDN	KPDKILPCPRCNSMETKFCYYNNYNVNQPRHFCKKCQRYWTAGGTMRNVPVGAGRRKNKSPAS	10		T084290_1.02		M0653_1.02
M0654_1.02	T075522_1.02	TMO6	zf-Dof	PF02701	IPR003851	Dof	PBM	Arabidopsis_thaliana	Plants	D	NNNAAMG	PPELALRCPRCDSTNTKFCYYNNYSLTQPRYFCKSCRRYWTKGGTLRNIPVGGGCRKNKRSTS	7		T084293_1.02		M0654_1.02
M0657_1.02	T075525_1.02	DOF5.6	zf-Dof	PF02701	IPR003851	Dof	PBM	Arabidopsis_thaliana	Plants	D	NNWAAMGN	PHDHPQKCPRCESTHTKFCYYNNYSLSQPRYFCKTCRRYWTKGGTLRNIPVGGGCRKNKKPSS	8		T084294_1.02		M0657_1.02
M0658_1.02	T075856_1.02	e_gw1.149.93.1	zf-Dof	PF02701	IPR003851	Dof	PBM	Physcomitrella_patens	Plants	D	NNNAAHGN	KPDKLIPCPRCDSLETKFCYYNNYNVNQPRHFCKSCQRYWTAGGTLRNVLVGAGRRKNK	8		T084297_1.02		M0658_1.02
M0659_1.02	T075858_1.02	e_gw1.170.52.1	zf-Dof	PF02701	IPR003851	Dof	PBM	Physcomitrella_patens	Plants	D	NNDAAAGNNN	PPDQVIACPRCQSLNTKFCYYNNYSLTQPRHFCKSCRRYWTAGGTLRNVPVGGGCRKNKRTKP	10		T084298_1.02		M0659_1.02
M0660_1.02	T075859_1.02	e_gw1.392.16.1	zf-Dof	PF02701	IPR003851	Dof	PBM	Physcomitrella_patens	Plants	D	NNWAAAGNN	KPDKLIPCPRCDSLDTKFCYYNNYNINQPRHFCKSCQRYWTAGGTLRNVLVGAGRRKNK	9		T084299_1.02		M0660_1.02
M0663_1.02	T075989_1.02	gw1.385.26.1	zf-Dof	PF02701	IPR003851	Dof	PBM	Physcomitrella_patens	Plants	D	NNWAAMGNNN	DKVVSCPRCDSLDTKFCYYNNYNINQPRHFCKNCQRYWTAGGTLRNVPVGAGRRKNK	10		T084301_1.02		M0663_1.02
M0677_1.02	T077093_1.02	e_gw1.38.2.1	E2F_TDP	PF02319	IPR003316	E2F	PBM	Physcomitrella_patens	Plants	D	NSGCGCBHHN	RYDSSLGLLTKKFIDLIKQADDGVLDLNKAADTLHVQKRRIYDITNVLEGIGLIEKKLKNRIRWKG	10		T084304_1.02		M0677_1.02
M0680_1.02	T077303_1.02	EIL3	EIN3	PF04873	IPR006957	EIN3	PBM	Arabidopsis_thaliana	Plants	D	NNATGWAYCTN	DDLERRMWKDRVRLKRIKERQKAGSQGAQTKETPKKISDQAQRKKMSRAQDGILKYMLKLMEVCKVRGFVYGIIPEKGKPVSGSSDNIRAWWKEKVKFDKNGPAAIAKYEEECLAFGKSDGNRNSQFVLQDLQDATLGSLLSSLMQHCDPPQRKYPLEKGTPPPWWPTGNEEWWVKLGLPKSQSPPYRKPHDLKKMWKVGVLTAVINHMLPDIAKIKRHVRQSKCLQDKMTAKESAIWLAVLNQEESLIQQPSSDNGNSNVTETHRRGNNADRRKPVVNSDSDYDVDGTEEASGSVSSKDSRRNQIQKEQPTAISHSVRDQDKAEKHRRRKRPRIRSGTVNRQEEEQPEAQQRNILPDMNHVDAPLL	11		T084305_1.02		M0680_1.02
M0681_1.02	T077304_1.02	EIL1	EIN3	PF04873	IPR006957	EIN3	PBM	Arabidopsis_thaliana	Plants	D	NYKHAYBNN	DELEKRMWRDKMRLKRLKEQQSKCKEGVDGSKQRQSQEQARRKKMSRAQDGILKYMLKMMEVCKAQGFVYGIIPEKGKPVTGASDNLREWWKDKVRFDRNGPAAIAKYQSENNISGGSNDCNSLVGPTPHTLQELQDTTLGSLLSALMQHCDPPQRRFPLEKGVSPPWWPNGNEEWWPQLGLPNEQGPPPYKKPHDLKKAWKVGVLTAVIKHMSPDIAKIRKLVRQSKCLQDKMTAKESATWLAIINQEEVVARELYPESCPPLSSSSSLGSGSLLINDCSEYDVEGFEKEQHGFDVEERKPEIVMMHPLASFGVAKMQHFPIKEEVATTVNLEFTRKRKQNNDMNVMVMDRSAGYTCENGQCPHSKMNLGFQDRSSRDNHQM	9		T084306_1.02		M0681_1.02
M0682_1.02	T077305_1.02	EIN3	EIN3	PF04873	IPR006957	EIN3	PBM	Arabidopsis_thaliana	Plants	D	NNRTDHAYNN	DELERRMWRDKMRLKRLKEQDKGKEGVDAAKQRQSQEQARRKKMSRAQDGILKYMLKMMEVCKAQGFVYGIIPENGKPVTGASDNLREWWKDKVRFDRNGPAAITKYQAENNIPGIHEGNNPIGPTPHTLQELQDTTLGSLLSALMQHCDPPQRRFPLEKGVPPPWWPNGKEDWWPQLGLPKDQGPAPYKKPHDLKKAWKVGVLTAVIKHMFPDIAKIRKLVRQSKCLQDKMTAKESATWLAIINQEESLARELYPESCPPLSLSGGSCSLLMNDCSQYDVEGFEKESHYEVEELKPEKVMNSSNFGMVAKMHDFPVKEEVPAGNSEFMRKRKPNRDLNTIMDRTVFTCENLGCAHSEISRGFLDRNSRDNHQL	10		T084310_1.02		M0682_1.02
M0683_1.02	T077372_1.02	LOC_Os09g31400	EIN3	PF04873	IPR006957	EIN3	PBM	Oryza_sativa	Plants	D	NNATGTAYCKN	EDLARRMWKDRIKLRRIKERQDRLALALQQAELDKSKGKPISDQAMRKKMSRAQDGILKYMLKLMEVCNARGFVYGIIPDKGKPVSGASDNIRAWWKEKVKFDKNGPAAIAKYESENLASADAPSSGIKSQHSLMDLQDATLGSLLSSLMQHCDPPQRKYPLERGTPPPWWPSGNEDWWIALGLPRGQIPPYKKPHDLKKVWKVGVLTGVIKHMSPNFDKIRNHVRKSKCLQDKMTAKESLIWLGVLQREERLVLSIDNGMSEVTHHGALEYRNGDTHSSSNEYDVDGFEEAPLSTSSGDDEQDLSPAAQLSEEHAPTRRERAKVKRPNQVVPKKAGTKEPPKRKRPRHSVTVIEQEVQRADDASEHSRNMIPDMNRLDQVEI	11		T085113_1.02		M0683_1.02
M2889_1.02	T077391_1.02	Q9ZWK1_TOBAC	EIN3	PF04873	IPR006957	EIN3	Transfac	Nicotiana_tabacum	Plants	D	ATGWAYCT	DELERRMWRDKMKLKRLKEMTKGGKEGVDAVKQRQSQEQARRKKMSRAQDGILKYMLKMMEVCKAQGFVYGIIPEKGKPVTGASDNLREWWKDKVRFDRNGPAAIAKYQADNAIPGKNEGSNPIGPTPHTLQELQDTTLGSLLSALMQHCDPPQRRFPLEKGVPPPWWPTGQEDWWPQLGLSKDQGPPPYKKPHDLKKAWKVGVLTAVIKHMSPDIAKIRKLVRQSKCLQDKMTAKESATWLAIINQEEVLARELYPDRCPPLSSAGGSGTFTMNYSSEYDVDGVVDEPNFDVQEQKPNHLGLLMYVDRFKERLPMQQQSLPIKDEIMIANLDFTRKRKPADELTFLMDQKIYTCECLQCPHSELRNGFQDRSSRDNHQL	8		T087671_1.02		M2889_1.02
M0684_1.02	T077408_1.02	e_gw1.87.73.1	EIN3	PF04873	IPR006957	EIN3	PBM	Physcomitrella_patens	Plants	D	NVHGHAYNNN	DELEKRMWRDKMRLKRIKELQKDREMRSGTGHKQSQEQARRKKMSRAQDGILKYMLKMMEVCQAQGFVYGIIPEKGKPVSGASDNIRAWWKEKVRFDRNGPAAIVKYQADHALPGKPKGNVSTGPTPHTLQELQDTTLGSLLSALMQHCDPPQRRYPLEKGVPPPWWPSGDEEWWPQLGLPKGQGAPPYKKPHDLKKAWKVGVLTAVIKHMSPDIAKIRKLVRQSKCLQDKMTAKESATWLSVLNQEEGLA	10		T090193_1.02		M0684_1.02
M2350_1.02	T079361_1.02	FHY3	FAR1	PF03101	IPR004330	FAR1	ChIP-seq	Arabidopsis_thaliana	Plants	D	NHCACGCGCTNN	SFYQEYSRAMGFNTAIQNSRRSKTTREFIDAKFACSRYGTKREYDKSFNRPRARQSKQDPENMAGRRTCAKTDCKASMHVKRRPDGKWVIHSFVREHNHELLP	12		T090196_1.02		M2350_1.02
M0758_1.02	T084284_1.02	GATA10	GATA	PF00320	IPR000679	GATA	PBM	Arabidopsis_thaliana	Plants	D	TAGATCTG	CTHCETITTPQWRQGPSGPKTLCNACGVRFKSGRLV	8		T090204_1.02		M0758_1.02
M0759_1.02	T084285_1.02	GATA11	GATA	PF00320	IPR000679	GATA	PBM	Arabidopsis_thaliana	Plants	D	DAGATCTG	CTHCETTKTPQWREGPSGPKTLCNACGVRFRSGRLV	8		T090213_1.02		M0759_1.02
M0760_1.02	T084286_1.02	TIFY2A	GATA	PF00320	IPR000679	GATA	PBM	Arabidopsis_thaliana	Plants	D	NNGATNN	CRHCGIGEKSTPMMRRGPAGPRTLCNACGLMWANKGA	7		T090222_1.02		M0760_1.02
M0761_1.02	T084290_1.02	GATA15	GATA	PF00320	IPR000679	GATA	PBM	Arabidopsis_thaliana	Plants	D	NNHGATCNN	CAICGTSKTPLWRGGPAGPKSLCNACGIRNRKKRRT	9		T090223_1.02		M0761_1.02
M0762_1.02	T084293_1.02	TIFY2B	GATA	PF00320	IPR000679	GATA	PBM	Arabidopsis_thaliana	Plants	D	HGATBNN	CRHCGTSEKSTPMMRRGPDGPRTLCNACGLMWANKGTL	7		T090224_1.02		M0762_1.02
M0763_1.02	T084294_1.02	GATA1	GATA	PF00320	IPR000679	GATA	PBM	Arabidopsis_thaliana	Plants	D	NNNVATBNNN	CQHCGAEKTPQWRAGPAGPKTLCNACGVRYKSGRLV	10		T090232_1.02		M0763_1.02
M0764_1.02	T084297_1.02	GATA6	GATA	PF00320	IPR000679	GATA	PBM	Arabidopsis_thaliana	Plants	D	NVRATVNDNN	CGHCGVQKTPQWRAGPLGAKTLCNACGVRYKSGRLL	10		T090233_1.02		M0764_1.02
M0765_1.02	T084298_1.02	GATA8	GATA	PF00320	IPR000679	GATA	PBM	Arabidopsis_thaliana	Plants	D	NNGATYYVN	CMHCEVTKTPQWRLGPMGPKTLCNACGVRYKSGRLF	9		T090235_1.02		M0765_1.02
M0766_1.02	T084299_1.02	GATA4	GATA	PF00320	IPR000679	GATA	PBM	Arabidopsis_thaliana	Plants	D	NNNGATCNNN	CTHCASEKTPQWRTGPLGPKTLCNACGVRYKSGRLV	10		T090236_1.02		M0766_1.02
M0767_1.02	T084301_1.02	GATA26	GATA	PF00320	IPR000679	GATA	PBM	Arabidopsis_thaliana	Plants	D	NNKATBNNNN	CYHCGVTNTPLWRNGPPEKPVLCNACGSRWRTKGTL	10		T090242_1.02		M0767_1.02
M0768_1.02	T084304_1.02	GATA9	GATA	PF00320	IPR000679	GATA	PBM	Arabidopsis_thaliana	Plants	D	NNHAGATCTDN	CLHCATEKTPQWRTGPMGPKTLCNACGVRYKSGRLV	11		T090244_1.02		M0768_1.02
M0769_1.02	T084305_1.02	GATA3	GATA	PF00320	IPR000679	GATA	PBM	Arabidopsis_thaliana	Plants	D	NNNNGATBNN	CSHCGTNNTPQWRTGPVGPKTLCNACGVRFKSGRLC	10		T090250_1.02		M0769_1.02
M0770_1.02	T084306_1.02	GATA7	GATA	PF00320	IPR000679	GATA	PBM	Arabidopsis_thaliana	Plants	D	NNNNATNNNN	CSHCGVQKTPQWRMGPLGAKTLCNACGVRFKSGRLL	10		T090254_1.02		M0770_1.02
M0771_1.02	T084310_1.02	GATA27	GATA	PF00320	IPR000679	GATA	PBM	Arabidopsis_thaliana	Plants	D	NNGATBNNN	CYHCGVTSTPLWRNGPPEKPVLCNACGSRWRTKGSL	9		T090264_1.02		M0771_1.02
M0790_1.02	T085113_1.02	LOC_Os06g48534	GATA	PF00320	IPR000679	GATA	PBM	Oryza_sativa	Plants	D	NNVDTNNNN	CHHCGINAKATPMMRRGPDGPRTLCNACGLMWANKGML	9		T099773_1.02		M0790_1.02
M0821_1.02	T087671_1.02	RGL2	GRAS	PF03514	IPR005202	GRAS	PBM	Arabidopsis_thaliana	Plants	D	NGTACGGHN	LVHALVACAEAIHQENLNLADALVKRVGTLAGSQAGAMGKVATYFAQALARRIYRDYTAETDVCAAVNPSFEEVLEMHFYESCPYLKFAHFTANQAILEAVTTARRVHVIDLGLNQGMQWPALMQALALRPGGPPSFRLTGIGPPQTENSDSLQQLGWKLAQFAQNMGVEFEFKGLAAESLSDLEPEMFETRPESETLVVNLVFELHRLLARSGSIEKLLNTVKAIKPSIVTVVEQEANHNGIVFLDRFNEALHYYSSLFDSLEDSYSLPSQDRVMSEVYLGRQILNVVAAEGSDRVERHETAAQWRIRMKSAGFDPIHLGSSAFKQASMLLSLYATGDGYRVEENDGCLMIGWQTRPLITTSAWK	9		T100072_1.02		M0821_1.02
M0840_1.02	T090193_1.02	KNAT6	Homeobox	PF00046	IPR001356	Homeodomain	PBM	Arabidopsis_thaliana	Plants	D	NNNNGTCWNN	KKKKGKLPREARQALLDWWNLHYKWPYPTEGDKIALADATGLDQKQINNWFINQRKRHWK	10		T100359_1.02		M0840_1.02
M0841_1.02	T090196_1.02	HB-1	Homeobox	PF00046	IPR001356	Homeodomain	PBM	Arabidopsis_thaliana	Plants	D	NDHTCWWN	KPKRQMKTPFQLETLEKVYSEEKYPSEATRAELSEKLDLSDRQLQMWFCHRRLKDKK	8		T101407_1.02		M0841_1.02
M0842_1.02	T090204_1.02	EDT1	Homeobox	PF00046	IPR001356	Homeodomain	PBM	Arabidopsis_thaliana	Plants	D	HMWTWAATGH	KKRYHRHTAQQIQRLESSFKECPHPDEKQRNQLSRELGLAPRQIKFWFQNRRTQLKA	10		T102388_1.02		M0842_1.02
M0843_1.02	T090213_1.02	ATHB6	Homeobox	PF00046	IPR001356	Homeodomain	PBM	Arabidopsis_thaliana	Plants	D	NHAATNATD	SEKKRRLSINQVKALEKNFELENKLEPERKVKLAQELGLQPRQVAVWFQNRRARWKT	9		T102407_1.02		M0843_1.02
M0844_1.02	T090222_1.02	ATHB22	Homeobox	PF00046	IPR001356	Homeodomain	PBM	Arabidopsis_thaliana	Plants	D	NNATAATWWWNNN	KKKKMTSEQLKFLERSFQEEIKLNPDRKMKLNPDRKMKLSKELGLQPRQIAVWFQNRKARWKN	13		T102440_1.02		M0844_1.02
M0845_1.02	T090223_1.02	ATHB-4	Homeobox	PF00046	IPR001356	Homeodomain	PBM	Arabidopsis_thaliana	Plants	D	NYAATNAWNN	SRKKLRLSKDQALVLEETFKEHSTLNPKQKLALAKQLNLRARQVEVWFQNRRARTKL	10		T102569_1.02		M0845_1.02
M0846_1.02	T090224_1.02	ATHB7	Homeobox	PF00046	IPR001356	Homeodomain	PBM	Arabidopsis_thaliana	Plants	D	NCAATCAWDN	KNNQRRFSDEQIKSLEMMFESETRLEPRKKVQLARELGLQPRQVAIWFQNKRARWKS	10		T108072_1.02		M0846_1.02
M0847_1.02	T090232_1.02	HAT3.1	Homeobox	PF00046	IPR001356	Homeodomain	PBM	Arabidopsis_thaliana	Plants	D	NTRHACYNNN	CKQTDPKTQRLYISFQENQYPDKATKESLAKELQMTVKQVNNWFKHRRWSI	10		T108658_1.02		M0847_1.02
M0848_1.02	T090233_1.02	HAT3	Homeobox	PF00046	IPR001356	Homeodomain	PBM	Arabidopsis_thaliana	Plants	D	BYAATCAH	SRKKLRLSKEQALVLEETFKEHSTLNPKQKMALAKQLNLRTRQVEVWFQNRRARTKL	8		T109447_1.02		M0848_1.02
M0849_1.02	T090235_1.02	ATHB-12	Homeobox	PF00046	IPR001356	Homeodomain	PBM	Arabidopsis_thaliana	Plants	D	BHWWWWWWDV	SNNQKRFSEEQIKSLELIFESETRLEPRKKVQVARELGLQPRQVAIWFQNKRARWKT	10		T109454_1.02		M0849_1.02
M0850_1.02	T090236_1.02	ANL2	Homeobox	PF00046	IPR001356	Homeodomain	PBM	Arabidopsis_thaliana	Plants	D	NNMATWAATGN	KKRYHRHTPQQIQELESMFKECPHPDEKQRLELSKRLCLETRQVKFWFQNRRTQMKT	11		T109460_1.02		M0850_1.02
M0851_1.02	T090242_1.02	HAT1	Homeobox	PF00046	IPR001356	Homeodomain	PBM	Arabidopsis_thaliana	Plants	D	NYAATCATKN	CRKKLRLSKDQSAVLEDTFKEHNTLNPKQKLALAKKLGLTARQVEVWFQNRRARTKL	10		T110281_1.02		M0851_1.02
M0852_1.02	T090244_1.02	ATML1	Homeobox	PF00046	IPR001356	Homeodomain	PBM	Arabidopsis_thaliana	Plants	D	NNHNRHYRNN	KKRYHRHTQRQIQELESFFKECPHPDDKQRKELSRELSLEPLQVKFWFQNKRTQMKA	10		T110284_1.02		M0852_1.02
M0853_1.02	T090250_1.02	ATWOX13	Homeobox	PF00046	IPR001356	Homeodomain	PBM	Arabidopsis_thaliana	Plants	D	TCAATCAR	ARQRWTPTPVQLQILERIFDQGTGTPSKQKIKDITEELSQHGQIAEQNVYNWFQNRRARSKR	8		T110314_1.02		M0853_1.02
M0854_1.02	T090254_1.02	ATHB16	Homeobox	PF00046	IPR001356	Homeodomain	PBM	Arabidopsis_thaliana	Plants	D	YAATMATT	SEKKRRLKVDQVKALEKNFELENKLEPERKTKLAQELGLQPRQVAVWFQNRRARWKT	8		T110317_1.02		M0854_1.02
M0855_1.02	T090264_1.02	KNAT3	Homeobox	PF00046	IPR001356	Homeodomain	PBM	Arabidopsis_thaliana	Plants	D	NNVBGTCNNN	GDTTSVLKAWWQSHSKWPYPTEEDKARLVQETGLQLKQINNWFINQRKRNW	10		T110377_1.02		M0855_1.02
M1108_1.02	T099773_1.02	LOC_Os09g35910	Homeobox	PF00046	IPR001356	Homeodomain	PBM	Oryza_sativa	Plants	D	NNBYAATCAH	RKKRFSEEQIKSLESMFATQTKLEPRQKLQLARELGLQPRQVAIWFQNKRARWKS	10		T110402_1.02		M1108_1.02
M1116_1.02	T100072_1.02	Os02g0706600	Homeobox	PF00046	IPR001356	Homeodomain	PBM	Oryza_sativa	Plants	D	NNWAANNNNN	KRFRTKFTAEQKERMREFAHRVGWRIHKPDAAAVDAFCAQVGVSRRVLKVWMHNNKHLAKT	10		T110431_1.02		M1116_1.02
M1167_1.02	T100359_1.02	PRH	Homeobox	PF00046	IPR001356	Homeodomain	PBM	Petroselinum_crispum	Plants	D	ATATATWA	STSKTLHGEHATQRLLQSFKENQYPQRAVKESLAAELALSVRQVSNWFNNRRWSFRH	8		T110563_1.02		M1167_1.02
M1195_1.02	T101407_1.02	estExt_gwp_gw1.C_70211	Homeobox	PF00046	IPR001356	Homeodomain	PBM	Physcomitrella_patens	Plants	D	HMATNANDNN	EKKRRLSLEQVRSLERNFEVENKLEPERKMQLAKELGLQPRQVAVWFQNRRARWKT	10		T110650_1.02		M1195_1.02
M1209_1.02	T102388_1.02	GRMZM2G038252	Homeobox	PF00046	IPR001356	Homeodomain	PBM	Zea_mays	Plants	D	BCAATYAD	ARQRWQPTPMQLQILENIFDQGNGTPSKQRIKEITAELSHHGQISETNVYNWFQNRRARSKR	8		T110731_1.02		M1209_1.02
M1210_1.02	T102407_1.02	GRMZM2G087741	Homeobox	PF00046	IPR001356	Homeodomain	PBM	Zea_mays	Plants	D	NNTGACRKCN	KKGKLPKDARTVLLEWWNTHYRWPYPTEEDKVRLAAMTGLDPKQINNWFINQRKRHWK	10		T111111_1.02		M1210_1.02
M1211_1.02	T102440_1.02	GRMZM2G135447	Homeobox	PF00046	IPR001356	Homeodomain	PBM	Zea_mays	Plants	D	SMYGTCAH	RKKKGKLPKEARQKLLHWWELHYKWPYPSETEKMALAETTGLDPKQINNWFINQRKRHWK	8		T111157_1.02		M1211_1.02
M1215_1.02	T102569_1.02	Q1T448	Homeobox	PF00046	IPR001356	Homeodomain	PBM	Medicago_truncatula	Plants	D	NNNNNWRNHN	KRPCFRFSHEAVEKLRQVFAENELPPKSVKDALSKELGLDAAKVNKWFKNARYMALK	10		T111176_1.02		M1215_1.02
M1274_1.02	T108072_1.02	LBD4	DUF260	PF03195	IPR004883	LOB	PBM	Arabidopsis_thaliana	Plants	D	VDNVCGSNNN	PCAACKLLRRRCAQDCVFSPYFPADEPQKFANVHRVFGASNVNKMLQELPIHQRGDAVSSMVYEANARVRDPVYGCVGAISSLQQQIDVLQAQLALAQAEV	10		T111178_1.02		M1274_1.02
M1275_1.02	T108658_1.02	gw1.238.28.1	DUF260	PF03195	IPR004883	LOB	PBM	Physcomitrella_patens	Plants	D	NNNNNVNGSN	PCAACKLLRRRCTRDCVFAPYFPPDEPQKFANVHKVFGAANVNKMLQELPVEARGDAVSSMVYEADARVRDPVYGCVGAISSLQQQVAHLQTQLAVANAEI	10		T112014_1.02		M1275_1.02
M1276_1.02	T109447_1.02	GT-1	MADF_DNA_bdg	PF10545	IPR006578	MADF	PBM	Arabidopsis_thaliana	Plants	D	KTTAACCM	LIMFRRGMDGLFNTSKSNKHLWEQISSKMREKGFDRSPTMCTDKWRNLLKEFKKAKHHDRGNGSAKMSYYKEIEDILRERSKKVTP	8		T116390_1.02		M1276_1.02
M1277_1.02	T109454_1.02	AT3G25990	MADF_DNA_bdg	PF10545	IPR006578	MADF	PBM	Arabidopsis_thaliana	Plants	D	NHDACHNNNN	LISLRREMDNLFNTSKSNKHLWEQISKKMREKGFDRSPSMCTDKWRNILKEFKKAKQHEDKATSGGSTKMSYYNEIE	10		T116408_1.02		M1277_1.02
M1278_1.02	T109460_1.02	AT5G47660	MADF_DNA_bdg	PF10545	IPR006578	MADF	PBM	Arabidopsis_thaliana	Plants	D	WTTACCGY	QALISSRSDVEEKTGINKGAIWDEISARMKERGYERSAKKCKEKWENMNKYYRRVTEGGQKQPEHSKTRSYFEKLGNF	8		T116428_1.02		M1278_1.02
M1282_1.02	T110281_1.02	XM_002876896.1	MADF_DNA_bdg	PF10545	IPR006578	MADF	PBM	Arabidopsis_lyrata	Plants	D	NNNHAACCCCYNN	LISLRREMDNLFNTSKSNKHLWEQISSKMREKGFDRSPTMCTDKWRNILKEFKKAKYQDDDKATSGGSTKMSYYKEIE	13		T116443_1.02		M1282_1.02
M1283_1.02	T110284_1.02	GSVIVG00007522001	MADF_DNA_bdg	PF10545	IPR006578	MADF	PBM	Vitis_vinifera	Plants	D	GTTAACYV	IAFRRELDEFFNTSKSNKHLWEQIAARMSELGYDRTAAMCTDKWRNLLKDYKKAQQRDGGSGKMYYEELEEFYAEKKRNDPYRKITS	8		T116455_1.02		M1283_1.02
M1284_1.02	T110314_1.02	LOC_Os02g01380	MADF_DNA_bdg	PF10545	IPR006578	MADF	PBM	Oryza_sativa	Plants	D	NDWWTTACHN	LEDRFQEPGLKGPLWEEVSARMAAAGYRRNAKRCKEKWENINKYFRKAKESGKKRPAHAKTCPYFDELDRL	10		T116478_1.02		M1284_1.02
M1286_1.02	T110317_1.02	LOC_Os04g40930	MADF_DNA_bdg	PF10545	IPR006578	MADF	PBM	Oryza_sativa	Plants	D	YTAACYNNNN	RREMDSHFNTSKSNKHLWEAISARMREQGFDRSPTMCTDKWRNLLKEFKKARSHARGGGGGGVGGGGAGTGGGNCPAKMACYKEIDDLLK	10		T116505_1.02		M1286_1.02
M1287_1.02	T110377_1.02	XM_002892704.1	MADF_DNA_bdg	PF10545	IPR006578	MADF	PBM	Arabidopsis_lyrata	Plants	D	GGTTAACC	LIMFRRGMDGLFNTSKSNKHLWEQISAKMREKGFDRSPTMCTDKWRNLLKEFKKAKHHDRGNGSAKMSYYKEIEDILRERNKKVTPQYNK	8		T116514_1.02		M1287_1.02
M1290_1.02	T110402_1.02	29929.m004704	MADF_DNA_bdg	PF10545	IPR006578	MADF	PBM	Ricinus_communis	Plants	D	NDNDHDHNHN	LIGLRREMDGLFNTSKSNKHLWESISSKMREKGFDRSPTMCTDKWRNLLKEFKKARHQERGSGSAKMSYYKEIDEILRERSKNAQYK	10		T116543_1.02		M1290_1.02
M1291_1.02	T110431_1.02	cassava13991.valid.m1	MADF_DNA_bdg	PF10545	IPR006578	MADF	PBM	Manihot_esculenta	Plants	D	NNDACHNNNN	LIALRREMDGLFNTSKSNKHLWEQISAKMREKGFDRSPTMCTDKWRNLLKEFKKAKHQDRGSGSAKMSYYKEIDEILRERSKNAQYKS	10		T116575_1.02		M1291_1.02
M1292_1.02	T110563_1.02	Glyma11g37390.1	MADF_DNA_bdg	PF10545	IPR006578	MADF	PBM	Glycine_max	Plants	D	BWDACYNNNN	LIGLRREMDALFNTSKSNKHLWEQISAKMREKGFDRSPTMCTDKWRNLLKEFKKAKHQDRGSGSAKMSYYKEIDEILR	10		T116744_1.02		M1292_1.02
M1293_1.02	T110650_1.02	Medtr3g103160.1	MADF_DNA_bdg	PF10545	IPR006578	MADF	PBM	Medicago_truncatula	Plants	D	NWAACYNNNN	LIGLRREMDSLFNTSKSNKHLWEQISAKMREKGFDRSPTMCTDKWRNLLKEFKKAKHHDRGGGSGSGGKMSCYKEIDEI	10		T116747_1.02		M1293_1.02
M1294_1.02	T110731_1.02	MDP0000164819	MADF_DNA_bdg	PF10545	IPR006578	MADF	PBM	Malus_x_domestica	Plants	D	YTAACYVNNN	LIALRREMDSLFNTSKSNKHLWEQISAKMREKGFDRSPTMCTDKWRNLLKEFKKAKHHDRGSGSAKMSYYKEIEEILKERSKNPQ	10		T116752_1.02		M1294_1.02
M2356_1.02	T111111_1.02	3-Sep	SRF-TF	PF00319	IPR002100	MADS box	ChIP-seq	Arabidopsis_thaliana	Plants	D	CCAAAAAWRGN	KRIENKINRQVTFAKRRNGLLKKAYELSVLCDAEVALIIFSNRGKLYEFCS	11		T116756_1.02		M2356_1.02
M2349_1.02	T111157_1.02	AP3	SRF-TF	PF00319	IPR002100	MADS box	ChIP-seq	Arabidopsis_thaliana	Plants	D	WDCCMAAARWRGHAA	KRIENQTNRQVTYSKRRNGLFKKAHELTVLCDARVSIIMFSSSNKLHEYIS	15		T116761_1.02		M2349_1.02
M2341_1.02	T111176_1.02	AGL15	SRF-TF	PF00319	IPR002100	MADS box	ChIP-chip	Arabidopsis_thaliana	Plants	D	WNMCMAAARDRGAAA	KRIENANSRQVTFSKRRSGLLKKARELSVLCDAEVAVIVFSKSGKLFEYSS	15		T116785_1.02		M2341_1.02
M2352_1.02	T111178_1.02	PI	SRF-TF	PF00319	IPR002100	MADS box	ChIP-seq	Arabidopsis_thaliana	Plants	D	YTTTCYWYTTTKGK	KRIENANNRVVTFSKRRNGLVKKAKEITVLCDAKVALIIFASNGKMIDYCC	14		T116796_1.02		M2352_1.02
M1909_1.02	T112014_1.02	squamosa	SRF-TF	PF00319	IPR002100	MADS box	SELEX	Antirrhinum_majus	Plants	D	NTTDCYWTWTWTRK	KRIENKINRQVTFSKRRGGLLKKAHELSVLCDAEVALIVFSNKGKLFEYST	14		T116800_1.02		M1909_1.02
M1302_1.02	T116390_1.02	PK00738.1	Myb_DNA-binding	PF00249	IPR014778	Myb/SANT	PBM	Cannabis_sativa	Plants	D	NNHRGATWRN	GVPWTEEEHRMFLLGLQKLGKGDWRGIARNYVISRTPTQVASHAQKYF	10		T116801_1.02		M1302_1.02
M1303_1.02	T116408_1.02	PK02532.1	Myb_DNA-binding	PF00249	IPR014778	Myb/SANT	PBM	Cannabis_sativa	Plants	D	NAGATATTW	RESWTEPEHDKFLEALQLFDRDWKKIEAFVGSKTVIQIRSHAQKYF	9		T116847_1.02		M1303_1.02
M1304_1.02	T116428_1.02	PK06103.1	Myb_DNA-binding	PF00249	IPR014778	Myb/SANT	PBM	Cannabis_sativa	Plants	D	CTAGGGCA	KQKWTAEEEAALKAGVIKHGAGKWRTILTDPEFSSILHLRSNVDLKDKWRNIN	8		T116872_1.02		M1304_1.02
M1306_1.02	T116443_1.02	PK08316.1	Myb_DNA-binding	PF00249	IPR014778	Myb/SANT	PBM	Cannabis_sativa	Plants	D	NNNRWATCNN	REKWTEEEHQKFLEALKLYGRGWRQIEEHVGTKTAVQIRSHAQKYF	10		T116876_1.02		M1306_1.02
M1307_1.02	T116455_1.02	PK10342.1	Myb_DNA-binding	PF00249	IPR014778	Myb/SANT	PBM	Cannabis_sativa	Plants	D	SGMATCTW	RLRWTHELHERFVDAVAQLGGPDRATPKGVLRVMGVQGLTIYHVKSHLQKYR	8		T116881_1.02		M1307_1.02
M1308_1.02	T116478_1.02	PK14402.1	Myb_DNA-binding	PF00249	IPR014778	Myb/SANT	PBM	Cannabis_sativa	Plants	D	NDWGATTCSNN	RRCWSIELHRRFVDAIHQLGGSHVATPKQIRELMRVEGLTNDEVKSHLQKYR	11		T116923_1.02		M1308_1.02
M1309_1.02	T116505_1.02	PK17526.1	Myb_DNA-binding	PF00249	IPR014778	Myb/SANT	PBM	Cannabis_sativa	Plants	D	NTGGATAANN	GTPWTEEEHKLFLLGLQKVGKGDWRGISRNFVKTRTPTQVASHAQKYF	10		T116927_1.02		M1309_1.02
M1310_1.02	T116514_1.02	PK19779.1	Myb_DNA-binding	PF00249	IPR014778	Myb/SANT	PBM	Cannabis_sativa	Plants	D	NNKATNCNNN	RRNWSPELHKRFLNALQQLGGSHAATPKQIRELMKVDGLTNDEVKSHLQKYR	10		T116934_1.02		M1310_1.02
M1311_1.02	T116543_1.02	PK23829.1	Myb_DNA-binding	PF00249	IPR014778	Myb/SANT	PBM	Cannabis_sativa	Plants	D	HGGATAAB	GVPWTEEEHKLFLLGLQKVGKGDWRGISRNFVKSRTPTQVASHAQKYF	8		T116935_1.02		M1311_1.02
M1314_1.02	T116575_1.02	PK29550.1	Myb_DNA-binding	PF00249	IPR014778	Myb/SANT	PBM	Cannabis_sativa	Plants	D	NNRGATHDNN	GVPWTEEEHRLFLIGLQKLGKGDWRGIARNYVVSRTPTQVASHAQKYF	10		T116953_1.02		M1314_1.02
M1315_1.02	T116744_1.02	HRS1	Myb_DNA-binding	PF00249	IPR014778	Myb/SANT	PBM	Arabidopsis_thaliana	Plants	D	NRGAATCT	RRCWSSQLHRRFLNALQHLGGPHVATPKQIREFMKVDGLTNDEVKSHLQKYR	8		T116971_1.02		M1315_1.02
M1316_1.02	T116747_1.02	TRFL5	Myb_DNA-binding	PF00249	IPR014778	Myb/SANT	PBM	Arabidopsis_thaliana	Plants	D	NTAGGGCW	MKFWTSEEVAALREGVKEYGKSWKDIKNSYPVVFADRSEVDLKDKWRNLL	8		T116976_1.02		M1316_1.02
M1317_1.02	T116752_1.02	EPR1	Myb_DNA-binding	PF00249	IPR014778	Myb/SANT	PBM	Arabidopsis_thaliana	Plants	D	DGATAYTHN	REKWSEEEHDRFLEAIKLYGRGWRQIQEHIGTKTAVQIRSHAQKFF	9		T116983_1.02		M1317_1.02
M1318_1.02	T116756_1.02	AT1G19000	Myb_DNA-binding	PF00249	IPR014778	Myb/SANT	PBM	Arabidopsis_thaliana	Plants	D	NNHRGATARN	GVPWTENEHKRFLIGLQKVGKGDWKGISRNFVKSRTPTQVASHAQKYF	10		T116997_1.02		M1318_1.02
M1320_1.02	T116761_1.02	AT1G25550	Myb_DNA-binding	PF00249	IPR014778	Myb/SANT	PBM	Arabidopsis_thaliana	Plants	D	NWGATWCBNN	RRCWSPELHRRFLHALQQLGGSHVATPKQIRDLMKVDGLTNDEVKSHLQKYR	10		T117010_1.02		M1320_1.02
M1321_1.02	T116785_1.02	AT1G68670	Myb_DNA-binding	PF00249	IPR014778	Myb/SANT	PBM	Arabidopsis_thaliana	Plants	D	NNNGDATMNN	RRCWSPELHRRFLNALQQLGGSHVATPKQIRDHMKVDGLTNDEVKSHLQKYR	10		T117025_1.02		M1321_1.02
M1322_1.02	T116796_1.02	AT1G74840	Myb_DNA-binding	PF00249	IPR014778	Myb/SANT	PBM	Arabidopsis_thaliana	Plants	D	NNYGGATAWCN	GVPWTEEEHKLFLLGLQRVGKGDWKGISRNFVKTRTSTQVASHAQKYF	11		T119724_1.02		M1322_1.02
M1323_1.02	T116800_1.02	AT2G01060	Myb_DNA-binding	PF00249	IPR014778	Myb/SANT	PBM	Arabidopsis_thaliana	Plants	D	NWGATDCBNN	RLRWTHELHERFVDAVAQLGGPDRATPKGVLRVMGVQGLTIYHVKSHLQKYR	10		T119749_1.02		M1323_1.02
M1324_1.02	T116801_1.02	ARR14	Myb_DNA-binding	PF00249	IPR014778	Myb/SANT	PBM	Arabidopsis_thaliana	Plants	D	NNVRDATCTN	RVVWSIELHQQFVNAVNKLGIDKAVPKRILELMNVPGLSRENVASHLQKFR	10		T119786_1.02		M1324_1.02
M1325_1.02	T116847_1.02	AT3G04030	Myb_DNA-binding	PF00249	IPR014778	Myb/SANT	PBM	Arabidopsis_thaliana	Plants	D	NKATDCBNN	RLKWTPDLHERFIEAVNQLGGADKATPKTIMKVMGIPGLTLYHLKSHLQKYR	9		T119910_1.02		M1325_1.02
M1326_1.02	T116872_1.02	AT3G13040	Myb_DNA-binding	PF00249	IPR014778	Myb/SANT	PBM	Arabidopsis_thaliana	Plants	D	NNWKATNCBN	RMRWTPELHESFVKAVIKLEGPEKATPKAVKKLMNVEGLTIYHVKSHLQKYR	10		T122721_1.02		M1326_1.02
M1327_1.02	T116876_1.02	ARR1	Myb_DNA-binding	PF00249	IPR014778	Myb/SANT	PBM	Arabidopsis_thaliana	Plants	D	NNVRDATCHN	RVVWSVELHQQFVAAVNQLGVEKAVPKKILELMNVPGLTRENVASHLQKYR	10		T123381_1.02		M1327_1.02
M1328_1.02	T116881_1.02	AT3G24120	Myb_DNA-binding	PF00249	IPR014778	Myb/SANT	PBM	Arabidopsis_thaliana	Plants	D	NNKATDCBNN	RLRWTTELHERFVDAVTQLGGPDKATPKTIMRTMGVKGLTLYHLKSHLQKFR	10		T127932_1.02		M1328_1.02
M1331_1.02	T116923_1.02	ARR2	Myb_DNA-binding	PF00249	IPR014778	Myb/SANT	PBM	Arabidopsis_thaliana	Plants	D	NMGDATCTTN	RVVWSVELHQQFVAAVNQLGVDKAVPKKILEMMNVPGLTRENVASHLQKYR	10		T127937_1.02		M1331_1.02
M1332_1.02	T116927_1.02	APRR2	Myb_DNA-binding	PF00249	IPR014778	Myb/SANT	PBM	Arabidopsis_thaliana	Plants	D	NNRNWATCNN	KVDWTPELHKKFVQAVEQLGVDQAIPSRILELMKVGTLTRHNVASHLQKFR	10		T127950_1.02		M1332_1.02
M1334_1.02	T116934_1.02	AtPHR1	Myb_DNA-binding	PF00249	IPR014778	Myb/SANT	PBM	Arabidopsis_thaliana	Plants	D	NWKATNCBNN	RMRWTPELHEAFVEAVNSLGGSERATPKGVLKIMKVEGLTIYHVKSHLQKYR	10		T127986_1.02		M1334_1.02
M1941_1.02	T116935_1.02	ARR10	Myb_DNA-binding	PF00249	IPR014778	Myb/SANT	SELEX	Arabidopsis_thaliana	Plants	D	AGATHYKN	RVLWTHELHNKFLAAVDHLGVERAVPKKILDLMNVDKLTRENVASHLQKFR	8		T127989_1.02		M1941_1.02
M1337_1.02	T116953_1.02	AT5G05090	Myb_DNA-binding	PF00249	IPR014778	Myb/SANT	PBM	Arabidopsis_thaliana	Plants	D	NHAGATHCKNN	RLVWTPQLHKRFVDAVAHLGIKNAVPKTIMQLMSVDGLTRENVASHLQKYR	11		T127990_1.02		M1337_1.02
M1340_1.02	T116971_1.02	KAN	Myb_DNA-binding	PF00249	IPR014778	Myb/SANT	PBM	Arabidopsis_thaliana	Plants	D	NDNDTAHNHN	RMRWTSSLHARFVHAVELLGGHERATPKSVLELMDVKDLTLAHVKSHLQMYR	10		T127993_1.02		M1340_1.02
M1341_1.02	T116976_1.02	ATMYR1	Myb_DNA-binding	PF00249	IPR014778	Myb/SANT	PBM	Arabidopsis_thaliana	Plants	D	NNNVGNATMN	RLKWTPDLHERFVEAVNQLGGGDKATPKTIMKVMGIPGLTLYHLKSHLQKYR	10		T128003_1.02		M1341_1.02
M1342_1.02	T116983_1.02	PHL1	Myb_DNA-binding	PF00249	IPR014778	Myb/SANT	PBM	Arabidopsis_thaliana	Plants	D	NWKATNCBNN	RMRWTPELHEAFVEAVNQLGGSERATPKAVLKLLNNPGLTIYHVKSHLQKYR	10		T128011_1.02		M1342_1.02
M1344_1.02	T116997_1.02	AT5G47390	Myb_DNA-binding	PF00249	IPR014778	Myb/SANT	PBM	Arabidopsis_thaliana	Plants	D	NHGGATAANN	GTPWTEEEHRMFLLGLQKLGKGDWRGISRNYVTTRTPTQVASHAQKYF	10		T128341_1.02		M1344_1.02
M1345_1.02	T117010_1.02	ARR18	Myb_DNA-binding	PF00249	IPR014778	Myb/SANT	PBM	Arabidopsis_thaliana	Plants	D	NNNNAGATAYGNN	RVVWSQELHQKFVSAVQQLGLDKAVPKKILDLMSIEGLTRENVASHLQKYR	13		T128350_1.02		M1345_1.02
M1346_1.02	T117025_1.02	ATTRB2	Myb_DNA-binding	PF00249	IPR014778	Myb/SANT	PBM	Arabidopsis_thaliana	Plants	D	WRMCCTAR	KQKWTPEEEAALKAGVLKHGTGKWRTILSDTEFSLILKSRSNVDLKDKWRNI	8		T128497_1.02		M1346_1.02
M1361_1.02	T119724_1.02	LOC_Os01g51154	Myb_DNA-binding	PF00249	IPR014778	Myb/SANT	PBM	Oryza_sativa	Plants	D	WRMCCTAVNN	KQKWTSEEEEALRRGVLKHGPGKWRTIQKDPEFSPVLSSRSNIDLKDKWRNL	10		T129214_1.02		M1361_1.02
M1363_1.02	T119749_1.02	LOC_Os02g22020	Myb_DNA-binding	PF00249	IPR014778	Myb/SANT	PBM	Oryza_sativa	Plants	D	NNKATHCNNN	RRCWAPELHRRFLQALQQLGGSHVATPKQIRELMKVDGLTNDEVKSHLQKYR	10		T129224_1.02		M1363_1.02
M1364_1.02	T119786_1.02	LOC_Os03g21240	Myb_DNA-binding	PF00249	IPR014778	Myb/SANT	PBM	Oryza_sativa	Plants	D	NWKATNCBNN	RMRWTPELHESFVHAVNKLGGSEKATPKGVLKLMKVDGLTIYHVKSHLQKYR	10		T129225_1.02		M1364_1.02
M1365_1.02	T119910_1.02	LOC_Os08g06110	Myb_DNA-binding	PF00249	IPR014778	Myb/SANT	PBM	Oryza_sativa	Plants	D	NDGATAYNH	RERWTEAEHNRFLEALKLYGRAWQRIEEHVGTKTAVQIRSHAQKFF	9		T129228_1.02		M1365_1.02
M1384_1.02	T122721_1.02	e_gw1.362.4.1	Myb_DNA-binding	PF00249	IPR014778	Myb/SANT	PBM	Physcomitrella_patens	Plants	D	NNNRDATCNN	RVVWSVELHQQFVSAVNQLGIDKAVPKRILELMGVQGLTRENVASHLQKYR	10		T130094_1.02		M1384_1.02
M1388_1.02	T123381_1.02	fgenesh1_pg.scaffold_70000111	Myb_DNA-binding	PF00249	IPR014778	Myb/SANT	PBM	Physcomitrella_patens	Plants	D	NVGATNDNN	GVPWTEEEHRLFLLGLQKLGKGDWRGISRNFVQTRTPTQVASHAQKYF	9		T140825_1.02		M1388_1.02
M1400_1.02	T127932_1.02	anac025	NAM	PF02365	IPR003441	NAC/NAM	PBM	Arabidopsis_thaliana	Plants	D	YACGYAAY	LPPGFRFHPTDEELVVHYLKKKADSVPLPVSIIAEIDLYKFDPWELPSKASFGEHEWYFFSPRDRKYPNGVRPNRAATSGYWKATGTDKPIFTCNSHKVGVKKALVFYGGKPPKGIKTDWIMHEYRLT	8		T140833_1.02		M1400_1.02
M1401_1.02	T127937_1.02	NAP	NAM	PF02365	IPR003441	NAC/NAM	PBM	Arabidopsis_thaliana	Plants	D	NRGTCAWNN	LPPGFRFHPTDEELIVYYLRNQTMSKPCPVSIIPEVDIYKFDPWQLPEKTEFGENEWYFFSPRERKYPNGVRPNRAAVSGYWKATGTDKAIHSGSSNVGVKKALVFYKGRPPKGIKTDWIMHEYRLH	9		T140840_1.02		M1401_1.02
M1402_1.02	T127950_1.02	NST1	NAM	PF02365	IPR003441	NAC/NAM	PBM	Arabidopsis_thaliana	Plants	D	NTWRCGTAAN	VPPGFRFHPTEEELLQYYLRKKVNSIEIDLDVIRDVDLNKLEPWDIQEMCKIGTTPQNDWYFFSHKDKKYPTGTRTNRATAAGFWKATGRDKIIYSNGRRIGMRKTLVFYKGRAPHGQKSDWIMHEYRLD	10		T140842_1.02		M1402_1.02
M1403_1.02	T127986_1.02	NTL9	NAM	PF02365	IPR003441	NAC/NAM	PBM	Arabidopsis_thaliana	Plants	D	TTAAGTAAT	LPLGFRFRPTDEELVNHYLRLKINGRHSDVRVIPDIDVCKWEPWDLPALSVIKTDDPEWFFFCPRDRKYPNGHRSNRATDSGYWKATGKDRSIKSKKTLIGMKKTLVFYRGRAPKGERTNWIMHEYRPT	9		T140844_1.02		M1403_1.02
M1404_1.02	T127989_1.02	NAC2	NAM	PF02365	IPR003441	NAC/NAM	PBM	Arabidopsis_thaliana	Plants	D	NNRCAMGHMANN	LAPGFRFHPTDEELVRYYLKRKVCNKPFKFDAISVTDIYKSEPWDLPDKSKLKSRDLEWYFFSMLDKKYSNGSKTNRATEKGYWKTTGKDREIRNGSRVVGMKKTLVYHKGRAPRGERTNWVMHEYRLS	12		T140848_1.02		M1404_1.02
M1405_1.02	T127990_1.02	ANAC079	NAM	PF02365	IPR003441	NAC/NAM	PBM	Arabidopsis_thaliana	Plants	D	RYACGCAA	LPPGFRFHPTDEELITHYLHKKVLDLGFSAKAIGEVDLNKAEPWELPYKAKIGEKEWYFFCVRDRKYPTGLRTNRATQAGYWKATGKDKEIFRGKSLVGMKKTLVFYRGRAPKGQKTNWVMHEYRLD	8		T140850_1.02		M1405_1.02
M1406_1.02	T127993_1.02	NAC083	NAM	PF02365	IPR003441	NAC/NAM	PBM	Arabidopsis_thaliana	Plants	D	WYACGYAANN	LPPGFRFHPTDEELVVQYLKRKVCSSPLPASIIPEFDVCRADPWDLPGNLEKERYFFSTREAKYPNGNRSNRATGSGYWKATGIDKRVVTSRGNQIVGLKKTLVFYKGKPPHGSRTDWIMHEYRLS	10		T140851_1.02		M1406_1.02
M1407_1.02	T128003_1.02	ATNAC6	NAM	PF02365	IPR003441	NAC/NAM	PBM	Arabidopsis_thaliana	Plants	D	DYACGNHAN	LPPGFRFHPTDEELITHYLKPKVFNTFFSATAIGEVDLNKIEPWDLPWKAKMGEKEWYFFCVRDRKYPTGLRTNRATEAGYWKATGKDKEIFKGKSLVGMKKTLVFYKGRAPKGVKTNWVMHEYRLE	9		T140943_1.02		M1407_1.02
M1408_1.02	T128011_1.02	ANAC100	NAM	PF02365	IPR003441	NAC/NAM	PBM	Arabidopsis_thaliana	Plants	D	NBAMKNHWNN	LPPGFRFHPTDEELITHYLHKKVLDTSFSAKAIGEVDLNKSEPWELPWMAKMGEKEWYFFCVRDRKYPTGLRTNRATEAGYWKATGKDKEIYRGKSLVGMKKTLVFYRGRAPKGQKTNWVMHEYRLE	10		T141098_1.02		M1408_1.02
M1409_1.02	T128341_1.02	XM_002871237.1	NAM	PF02365	IPR003441	NAC/NAM	PBM	Arabidopsis_lyrata	Plants	D	NBAMKNHWNN	LPPGFRFHPTDEELITHYLHKKVLDISFAAKAIGEVDLNKAEPWELPYKAKMGEKEWYFFCVRDRKYPTGLRTNRATQAGYWKATGKDKEIFRGKSLVGMKKTLVFYRGRAPKGQKTNWVMHEYRLD	10		T141100_1.02		M1409_1.02
M1410_1.02	T128350_1.02	XM_002866389.1	NAM	PF02365	IPR003441	NAC/NAM	PBM	Arabidopsis_lyrata	Plants	D	DYACGYHANN	LPPGFRFHPTDEELITHYLHKKVLDISFSAKAIGEVDLNKSEPWELPWMAKMGEKEWYFFCVRDRKYPTGLRTNRATEAGYWKATGKDKEIYRGKSLVGMKKTLVFYRGRAPKGQKTNWVMHEYRLE	10		T141347_1.02		M1410_1.02
M1411_1.02	T128497_1.02	LOC_Os06g04090	NAM	PF02365	IPR003441	NAC/NAM	PBM	Oryza_sativa	Plants	D	NNNNHMDNND	VPPGFRFHPTEEELLTYYLKKKVASERIDLDVIRDVDLNKLEPWDIQERCRIGSGPQNDWYFFSHKDKKYPTGTRTNRATAAGFWKATGRDKAIYSSSNRIGMRKTLVFYKGRAPHGQKSDWIMHEYRLD	10		T143197_1.02		M1411_1.02
M1412_1.02	T129214_1.02	e_gw1.159.34.1	NAM	PF02365	IPR003441	NAC/NAM	PBM	Physcomitrella_patens	Plants	D	DYACGNHANN	LPPGFRFHPTDEELVSYYLTRKIRNPDFSVRAIGEVDLNKCEPWDLPVKATFGEKEWYFFSLRDRKYPTGLRTNRATEKGYWKATGKDKDVLRSGDHSLVGMKKTLVFYRGRAPKGEKTSWIMHEYRVE	10		T146443_1.02		M1412_1.02
M1413_1.02	T129224_1.02	e_gw1.279.28.1	NAM	PF02365	IPR003441	NAC/NAM	PBM	Physcomitrella_patens	Plants	D	RHAMDCAANNN	LPPGFRFHPTDDELVSFYLVRKISNPQVVVKTIPNVDLNKCEPWDLPDKAKVGEKEWYFFSLRDRKYPTGQRTNRATDKGYWKATGKDRDVMNSGTHCLVGMKKTLVFYMGRAPKGLKTNWIMHEYRLG	11		T148732_1.02		M1413_1.02
M1414_1.02	T129225_1.02	e_gw1.288.15.1	NAM	PF02365	IPR003441	NAC/NAM	PBM	Physcomitrella_patens	Plants	D	NNNBAMKNHW	LPPGFRFHPTDEELVSYYLTKKVLDSRFAVRAIAEVDLNKCEPWDLPEKAKMGEKEWYFFSLRDRKYPTGMRTNRATDAGYWKATGKDRDVLAHGRPRLIGMKKTLVFYMGRAPKGEKTNWIMHEYRLE	10		T148746_1.02		M1414_1.02
M1415_1.02	T129228_1.02	e_gw1.327.11.1	NAM	PF02365	IPR003441	NAC/NAM	PBM	Physcomitrella_patens	Plants	D	NWWAYRHAAN	LPPGFRFHPTDEELVVYYLARKIREPGFEVKTICEVDLNKCEPWDLPEKAKLGEKEWYFFSLRDRKYPTGMRTNRATEKGYWKATGKDRDVMNSGTHALVGMKKTLVFYRGRAPRGVKTHWIMHEYRLT	10		T148806_1.02		M1415_1.02
M1416_1.02	T130094_1.02	MDP0000762302	NAM	PF02365	IPR003441	NAC/NAM	PBM	Malus_x_domestica	Plants	D	NNNAMKHNWN	VPPGFRFHPTEEELLHYYLRKKVAFERIDLDVIREVDLNKLEPWDIQEKCKIGSTPQNDWYFFSHKDKKYPTGTRTNRATTAGFWKATGRDKIIYSGFKRIGLRKTLVFYKGRAPHGQKSDWIMHEYRLD	10		T151032_1.02		M1416_1.02
M1559_1.02	T140825_1.02	PK06791.1	SBP	PF03110	IPR004333	SBP	PBM	Cannabis_sativa	Plants	D	NNGTACGRN	ICQVEDCGADLTNAKDYHRRHKVCEMHSKAVKALVGNVMQRFCQQCSRFHALQEFDEGKRSCRRRLAGHNKRRRKTNPD	9		T151039_1.02		M1559_1.02
M1560_1.02	T140833_1.02	PK22320.1	SBP	PF03110	IPR004333	SBP	PBM	Cannabis_sativa	Plants	D	NNGTACGGNN	CCQAEKCSADLSDAKQYHRRHKVCEIHAKAQVVFVSGIRQRFCQQCSRFHELSEFDETRRSCRRRLAGHNERRRKSSGE	10		T151041_1.02		M1560_1.02
M1562_1.02	T140840_1.02	SPL11	SBP	PF03110	IPR004333	SBP	PBM	Arabidopsis_thaliana	Plants	D	NNNHGTACGGWN	RCQIDGCELDLSSAKGYHRKHKVCEKHSKCPKVSVSGLERRFCQQCSRFHAVSEFDEKKRSCRKRLSHHNARRRKPQGV	12		T151051_1.02		M1562_1.02
M1563_1.02	T140842_1.02	SPL4	SBP	PF03110	IPR004333	SBP	PBM	Arabidopsis_thaliana	Plants	D	NRTACDDNN	LCQVDRCTADMKEAKLYHRRHKVCEVHAKASSVFLSGLNQRFCQQCSRFHDLQEFDEAKRSCRRRLAGHNERRRKSSGE	9		T151053_1.02		M1563_1.02
M1564_1.02	T140844_1.02	AT1G76580	SBP	PF03110	IPR004333	SBP	PBM	Arabidopsis_thaliana	Plants	D	NNNRTAYNNN	KCQVDNCKEDLSIAKDYHRRHKVCEVHSKATKALVGKQMQRFCQQCSRFHLLSEFDEGKRSCRRRLDGHNRRRRKTQPD	10		T151054_1.02		M1564_1.02
M1565_1.02	T140848_1.02	SPL5	SBP	PF03110	IPR004333	SBP	PBM	Arabidopsis_thaliana	Plants	D	NNGTACGDN	LCQVDRCTVNLTEAKQYYRRHRVCEVHAKASAATVAGVRQRFCQQCSRFHELPEFDEAKRSCRRRLAGHNERRRKISGD	9		T151056_1.02		M1565_1.02
M1566_1.02	T140850_1.02	SPL12	SBP	PF03110	IPR004333	SBP	PBM	Arabidopsis_thaliana	Plants	D	NGTACGDN	CCQVDNCGADLSKVKDYHRRHKVCEIHSKATTALVGGIMQRFCQQCSRFHVLEEFDEGKRSCRRRLAGHNKRRRKANPD	8		T151061_1.02		M1566_1.02
M1567_1.02	T140851_1.02	SPL7	SBP	PF03110	IPR004333	SBP	PBM	Arabidopsis_thaliana	Plants	D	DGTACKDNN	RCQVPDCEADISELKGYHKRHRVCLRCATASFVVLDGENKRYCQQCGKFHLLPDFDEGKRSCRRKLERHNNRRKRKPVD	9		T151062_1.02		M1567_1.02
M1568_1.02	T140943_1.02	B9GPL8_POPTR	SBP	PF03110	IPR004333	SBP	PBM	Populus_trichocarpa	Plants	D	NGTACGG	MCQVDNCKEDLSKAKDYHRRHKVCQVHSKATKALVGKQMQRFCQQCSRFHPLTEFDEGKRSCRRRLAGHNRRRRKTQPE	7		T151110_1.02		M1568_1.02
M1570_1.02	T141098_1.02	fgenesh1_pg.scaffold_194000034	SBP	PF03110	IPR004333	SBP	PBM	Physcomitrella_patens	Plants	D	NNNGTACNNN	MCQAEGCKFDLSLAKPYHRRHKVCELHSKAPNVIAGGQTQRFCQQCSRFHSLGEFDDGKRSCRKRLADHNRRRRKPQSN	10		T151119_1.02		M1570_1.02
M1571_1.02	T141100_1.02	fgenesh1_pg.scaffold_252000020	SBP	PF03110	IPR004333	SBP	PBM	Physcomitrella_patens	Plants	D	NNNKRCVNN	LCQAEGCKSDLSTAKQYHRRHKVCELHSKAPNVVAGGQTQRFCQQCSRFHSLGEFDDGKRSCRKRLADHNRRRRKPQPY	9		T151122_1.02		M1571_1.02
M1572_1.02	T141347_1.02	ppa000682m	SBP	PF03110	IPR004333	SBP	PBM	Prunus_persica	Plants	D	NNNNGTACGD	MCQVDNCKEDLSNAKDYHRRHKVCEIHSKATKAPVAKQMQRFCQQCSRFHPLSEFDEGKRSCRRRLAGHNRRRRKTQPE	10		T151124_1.02		M1572_1.02
M1575_1.02	T143197_1.02	INO	HMG_box	PF00505	IPR000910	Sox	PBM	Arabidopsis_thaliana	Plants	D	NNNYRNNNDN	RQRAPSAYNCFIKEEIRRLKAQNPSMAHKEAFSLAAKNWAHFPPAHNKRAA	10		T151125_1.02		M1575_1.02
M1876_1.02	T146443_1.02	HMG-1	HMG_box	PF00505	IPR000910	Sox	SELEX	Pisum_sativum	Plants	D	RADHACRAS	PKRPPSAFFVFMEDFRKQFKKGNADNKAVSAVGKAAGAKWKSMTEAEKAPYAAKAEKRKAEYEKSMKSYN	9		T151138_1.02		M1876_1.02
M1618_1.02	T148732_1.02	ASIL1	DUF573	PF04504	IPR007592	Storekeeper	PBM	Arabidopsis_thaliana	Plants	D	NNDHCGDHNN	DDCWSEEATKVLIEAWGDRFSEPGKGTLKQQHWKEVAEIVNKSRQCKYPKTDIQCKNRIDTVKKKYKQEKAKIASGDGPSKWVFFKK	10		T151144_1.02		M1618_1.02
M1620_1.02	T148746_1.02	AT4G00270	DUF573	PF04504	IPR007592	Storekeeper	PBM	Arabidopsis_thaliana	Plants	D	HCGGCCGM	PLIVRIWNEEDELSILKGLVDYRAKTGFNPKIDWDAFCSFLGSSIVERFSKDQVLSKIRKLKRRFHVHSEKINQGNDPKFTRSSDSEAFGFSSMIWGQ	8		T151164_1.02		M1620_1.02
M1621_1.02	T148806_1.02	LOC_Os03g25430	DUF573	PF04504	IPR007592	Storekeeper	PBM	Oryza_sativa	Plants	D	NNNVRYNNN	PLFQRLWTEEDEIVILRAFAEFTAQRGTAFASHQYDTDPFYEDMRRRLQLDFSKSQLVEKLRRLKRKYRNCVDRLRATGQSFSFRSPHEQAIFEIARGIWRP	9		T151227_1.02		M1621_1.02
M1643_1.02	T151032_1.02	PK14653.1	TCP	PF03634	IPR005333	TCP	PBM	Cannabis_sativa	Plants	D	BTGGGCCCAV	TVAKRASTKDRHRKVEGRGRRIRMPAACAARIFQLTRELGHKSDGETIRWLLEHAEPAIIAATGTGTVPAIAMSVNGTLKIPTDTPDPEPDDPTLKRKRKRPVNSEYVDVNEGFSVSVSAGLAPLTQTQQQHQQPQPQHQQQAVPQGFVPM	10		T151286_1.02		M1643_1.02
M1644_1.02	T151039_1.02	TCP24	TCP	PF03634	IPR005333	TCP	PBM	Arabidopsis_thaliana	Plants	D	BBGKBYNNNN	ASGGKDRHSKVLTSKGLRDRRIRLSVATAIQFYDLQDRLGFDQPSKAVEWLINAASDSITDLPLLNTNFDHLDQNQNQTKSACSSGTSESSLLSLSRTEIRGKARERARERTAKDRDKDLQNAH	10		T151379_1.02		M1644_1.02
M1645_1.02	T151041_1.02	TCP3	TCP	PF03634	IPR005333	TCP	PBM	Arabidopsis_thaliana	Plants	D	NDGGMCCACN	STGRKDRHSKVCTAKGPRDRRVRLSAPTAIQFYDVQDRLGFDRPSKAVDWLITKAKSAIDDLAQLPPWNPADTLRQHAAAAANAKPRKTKTLISPPPPQPEETEHHRIGEEEDNESSFLPASMDSDSIADTIKSFFPVASTQQSYHHQPPSRGNTQNQDLLRLSLQSFQNGPPFPNQTEPALFSGQSNNQLAFDSSTASWEQSHQSPEFGKIQRLVSWNNVGAAESAGSTGGFVFASPSSLHPVYSQSQLLSQRGPLQSINTPMIRAWFDPHHHHHHHQQSMTTDDLHHHHPY	10		T151484_1.02		M1645_1.02
M1646_1.02	T151051_1.02	MEE35	TCP	PF03634	IPR005333	TCP	PBM	Arabidopsis_thaliana	Plants	D	GGGACCAC	STGRKDRHSKVCTAKGPRDRRVRLSAHTAIQFYDVQDRLGFDRPSKAVDWLIKKAKTSIDELAELPPWNPADAIRLAAANAKPRRTTAKTQISPSPPPPQQQQQQQQLQFGVGFNGGGAEHPSNNESSFLPPSMDSDSIADTIKSFFPVIGSSTEAPSNHNLMHNYHHQHPPDLLSRTNSQNQDLRLSLQSFPDGPPSLLHHQHHHHTSASASEPTL	8		T151486_1.02		M1646_1.02
M1647_1.02	T151053_1.02	TCP20	TCP	PF03634	IPR005333	TCP	PBM	Arabidopsis_thaliana	Plants	D	GGSCCCACNN	LGPKRSSNKDRHTKVEGRGRRIRMPALCAARIFQLTRELGHKSDGETIQWLLQQAEPSIIAATGSGTIPASALASSAATSNHHQGGSLTAGLMISHDLDGGSSSSGRPLNWG	10		T153662_1.02		M1647_1.02
M2380_1.02	T151054_1.02	TCP16	TCP	PF03634	IPR005333	TCP	SELEX	Arabidopsis_thaliana	Plants	D	BBGGGHCCAC	SQKARRTPKDRHLKIGGRDRRIRIPPSVAPQLFRLTKELGFKTDGETVSWLLQNAEPAIFAATGHGVTTTSNEDIQPNRNFPSYTFNGDNISNNVFPCTVVNTGHRQMVFPVSTMTDHAPSTNYSTISDNYNSTFNGNATASDTTSAATTTATTT	10		T153663_1.02		M2380_1.02
M1648_1.02	T151056_1.02	TCP2	TCP	PF03634	IPR005333	TCP	PBM	Arabidopsis_thaliana	Plants	D	NBGGKMCCVN	ASGGKDRHSKVLTSKGPRDRRVRLSVSTALQFYDLQDRLGYDQPSKAVEWLIKAAEDSISELPSLNNTHFPTDDENHQNQTLTTVAANSLSKSACSSNSDTSKNSSGLSLSRSELRDKARERARERTAKETKERDHNHT	10		T153981_1.02		M1648_1.02
M1649_1.02	T151061_1.02	AT5G51910	TCP	PF03634	IPR005333	TCP	PBM	Arabidopsis_thaliana	Plants	D	NNGGVCCCAC	PAPKRPTSKDRHTKVEGRGRRIRMPAGCAARVFQLTRELGHKSDGETIRWLLERAEPAIIEATGTGTVPAIAVSVNGTLKIPTSSPVLNDGGRDGDGDLIKKRRKRNCTSDFVDVNDSCHSSVTSG	10		T153987_1.02		M1649_1.02
M1650_1.02	T151062_1.02	TCP5	TCP	PF03634	IPR005333	TCP	PBM	Arabidopsis_thaliana	Plants	D	GGGACCAY	TFGGKDRHSKVCTVRGLRDRRIRLSVPTAIQLYDLQDRLGLSQPSKVIDWLLEAAKDDVDKLPPLQFPHGFNQMYPNLIFGNSGFGESPSSTTSTTFPGTNLGFLENWDLGGSSRTRARLTDTTTTQRESFDLDKGKWIKNDENSNQDHQGFNTNHQQQFPLTNPYNNTSAYYNLGHLQQSLDQSGNNVTVAISNVAANNNNNLNLHPPSSSAGDGSQ	8		T153989_1.02		M1650_1.02
M1651_1.02	T151110_1.02	XM_002893560.1	TCP	PF03634	IPR005333	TCP	PBM	Arabidopsis_lyrata	Plants	D	NBKKNNMMVN	ASGGKDRHSKVLTSKGLRDRRIRLSVATAIQFYDLQDRLGFDQPSKAVEWLINAASDSITDLPLINTNFDYLDENQNQTKSAGSSGTSESSLLSLSRTEIRGKARERARERTAKERDKDLQNAQS	10		T153992_1.02		M1651_1.02
M1652_1.02	T151119_1.02	XM_002876964.1	TCP	PF03634	IPR005333	TCP	PBM	Arabidopsis_lyrata	Plants	D	GRSCCCAC	LGPKRSSNKDRHTKVEGRGRRIRMPALCAARIFQLTRELGHKSDGETIQWLLQQAEPSIIAATGSGTIPASALASAASSVSNHHQGGSLTTGLMISHDLDGGSSSGRPLNWGIGGGEGVSRSN	8		T153997_1.02		M1652_1.02
M1653_1.02	T151122_1.02	XM_002867953.1	TCP	PF03634	IPR005333	TCP	PBM	Arabidopsis_lyrata	Plants	D	GGSMCCAC	ASGGKDRHSKVLTSKGPRDRRVRLSVSTALQFYDLQDRLGYDQPSKAVEWLIKAAEDSISELPSLNNTNFPTDDENHQNQTLARTVAAANSLSKSACSSNSDTSKNSSGLSLSRSELRDKARERARERTAKETKERDHNHT	8		T153998_1.02		M1653_1.02
M1654_1.02	T151124_1.02	XM_002865836.1	TCP	PF03634	IPR005333	TCP	PBM	Arabidopsis_lyrata	Plants	D	GRSCCCAC	KPAPKRPAKDRHTKVEGRGRRIRMPAGCAARVFQLTRELGHKSDGETIRWLLERAEPAIIEATGTGTVPAIAVSVNGTLKIPTSAPVENNGGGDGDGDGDLMKKRRKRNCTSEFVDVNEHDSCYSSV	8		T153999_1.02		M1654_1.02
M1655_1.02	T151125_1.02	XM_002866361.1	TCP	PF03634	IPR005333	TCP	PBM	Arabidopsis_lyrata	Plants	D	GGGACCAC	TFGGKDRHSKVCTVRGLRDRRIRLSVPTAIQLYDLQDRLGLSQPSKVIDWLLEAAKDDVDKLPPLQFPHGFNQMYPNLIFGNSGFGESPSSASSTAFPGTNLGFLENWDLGGSSRTRSRLTDTTTTQRESFDLDKGKWIKHDENSNQDHQGFDTNHQHFPLTNPYNNTSSYYNLGHLQQSLDQSGNNVTVAISNVAANNNNNLNLPPPSSSAGDGS	8		T154001_1.02		M1655_1.02
M1656_1.02	T151138_1.02	GSVIVG00027588001	TCP	PF03634	IPR005333	TCP	PBM	Vitis_vinifera	Plants	D	NNGGNCCCAC	PPVKRASTKDRHTKVEGRGRRIRMPATCAARIFQLTRELGHKSDGETIRWLLEHAEPAIIAATGTGTVPAIAMSVGGTLKIPTTSTATTQEPDPNKKKRKRPANSEFVDVNDAVSVSSG	10		T154008_1.02		M1656_1.02
M1657_1.02	T151144_1.02	LOC_Os02g42380	TCP	PF03634	IPR005333	TCP	PBM	Oryza_sativa	Plants	D	NBGGGCCCVN	KAAGAAGGKDRHSKVNGRGRRVRMPIVCAARVFQLTRELGLKSDGQTIEWLLRQAEPSILAATGTGTTPAAFVSSSAPSTSSSHQHTLLGKRQRQESAAADAVSVAGAASAFWAALPAPGRPDAWGFSPLDAQPTYVPMAQAHHHHLNLLAALSGAARRAEEES	10		T154010_1.02		M1657_1.02
M1658_1.02	T151164_1.02	OsI_08196	TCP	PF03634	IPR005333	TCP	PBM	Oryza_sativa	Plants	D	GGGCCCAC	KAAGAAGGKDRHSKVNGRGRRVRMPIVCAARVFQLTRELGLKSDGQTIEWLLRQAEPAILAATGTGTTPAAFVSSSAPSTSSHQHTLLGKRQRQESAAADAVSVAGAASAFWAALPAPGRPDAWGFSPLDAQPTYVPMAQAHHHHLNLLAALSGAARRAEEES	8		T154018_1.02		M1658_1.02
M1659_1.02	T151227_1.02	scaffold_301743.1	TCP	PF03634	IPR005333	TCP	PBM	Arabidopsis_lyrata	Plants	D	BKGGGACCAC	STGRKDRHSKVCTAKGPRDRRVRLSAHTAIQFYDVQDRLGFDRPSKAVDWLIKKAKSSIDELAELPPWNPADAIRLAAANAKPRRTTAKTQISLSPPPQQQQQQQQLHFGAGFDRGGAEHPSNESSFLPPSMDSDSIADTIKSFFPVVGSSTEAPPNHQLMHNYHHHPPDLLSRTNSQNQDLRLSLQSFPDGPPSLLHHNHHHHTSASASEP	10		T154019_1.02		M1659_1.02
M1660_1.02	T151286_1.02	cassava45561.m1	TCP	PF03634	IPR005333	TCP	PBM	Manihot_esculenta	Plants	D	KGGVCCCACH	LAPKRSSNKDRHKKVDGRGRRIRMPALCAARIFQLTRELGHKSDGETIQWLLQQAEPSIIAATGSGTIPASALAAAGASVSQQGTSVSTGLHTKIEGLGPSIGSRERANWTMMTSNLGRPNIAGGMWPSAGGIGAGFLSNTSQAATNFGNENPNNLPK	10		T154025_1.02		M1660_1.02
M1661_1.02	T151379_1.02	Glyma19g26560.1	TCP	PF03634	IPR005333	TCP	PBM	Glycine_max	Plants	D	BGGBCCCAC	LAPKRSSNKDRHTKVEGRGRRIRMPALCAARIFQLTRELGHKSDGETIQWLLQQAEPSIIAATGTGTIPASALAAAGNSLSPQGSSLSSALHHQHQKIDELGCGSGGSSRASWQM	9		T154031_1.02		M1661_1.02
M1662_1.02	T151484_1.02	LjSGA_053525.1	TCP	PF03634	IPR005333	TCP	PBM	Lotus_japonicus	Plants	D	GGNCCCAC	TPQKRASTKDRHTKVEGRGRRIRMPATCAARIFQLTRELGHRSDGETIRWLLEHAEPAIIAATGTGTVPAIAMSVNGTLRIPTTSPSSNSKSPDPEPGDPNEKKKRKRPGTGAADVSFGD	8		T154032_1.02		M1662_1.02
M1663_1.02	T151486_1.02	LjT20A21.20.nc	TCP	PF03634	IPR005333	TCP	PBM	Lotus_japonicus	Plants	D	GGGACCAY	ASGGKDRHSKVMTSKGLRDRRVRLSVSTAIQFYDLQDRLGVDQPSKAVDWLIKAAEDAISELPSLNNLFPETPQQQSDHENQNLNQNLNSLSKSACSSNSETSKGSGGLSLSRCENRVKARERARERAAKEKENESSIAHN	8		T154034_1.02		M1663_1.02
M2342_1.02	T153662_1.02	BES1	DUF822	PF05687	IPR008540	BES1	ChIP-chip	Arabidopsis_thaliana	Plants	D	HRCACGTGDVV	TRRKPSWRERENNRRRERRRRAVAAKIYTGLRAQGNYNLPKHCDNNEVLKALCSEAGWVVEEDGTTYRKGHKPLPGDMAGSSSRATPYSSHNQSPLSSTFDSPILSYQVSPSSSSFPSPSRV	11		T154036_1.02		M2342_1.02
M2343_1.02	T153663_1.02	BZR1	DUF822	PF05687	IPR008540	BES1	ChIP-chip	Arabidopsis_thaliana	Plants	D	VNNVCACGTGDVNH	ARRKPSWRERENNRRRERRRRAVAAKIYTGLRAQGDYNLPKHCDNNEVLKALCVEAGWVVEEDGTTYRKGCKPLPGEIAGTSSRVTPYSSQNQSPLSSAFQSPIPSYQVSPSSSSFPSPSRGE	14		T154039_1.02		M2343_1.02
M1678_1.02	T153981_1.02	WRKY14	WRKY	PF03106	IPR003657	WRKY	PBM	Arabidopsis_thaliana	Plants	D	NRGTCAAMNN	PSDLWAWRKYGQKPIKGSPFPRGYYRCSSSKGCSARKQVERSRTDPNMLVITYTSEHNHPW	10		T154046_1.02		M1678_1.02
M1679_1.02	T153987_1.02	WRKY63	WRKY	PF03106	IPR003657	WRKY	PBM	Arabidopsis_thaliana	Plants	D	NGGTCAAN	LDDGFTWRKYGQKTIKTSLYQRCYYRCAYAKDQNCYATKRVQMIQDSPPVYRTTYLGQHTCKA	8		T154047_1.02		M1679_1.02
M1680_1.02	T153989_1.02	WRKY57	WRKY	PF03106	IPR003657	WRKY	PBM	Arabidopsis_thaliana	Plants	D	NNRGTCAAHN	LEDGYRWRKYGQKAVKNSPFPRSYYRCTNSRCTVKKRVERSSDDPSIVITTYEGQHCHQT	10		T154048_1.02		M1680_1.02
M1681_1.02	T153992_1.02	WRKY40	WRKY	PF03106	IPR003657	WRKY	PBM	Arabidopsis_thaliana	Plants	D	NRGTCAWN	VKDGYQWRKYGQKVTRDNPSPRAYFKCACAPSCSVKKKVQRSVEDQSVLVATYEGEHNHPM	8		T154050_1.02		M1681_1.02
M1682_1.02	T153997_1.02	WRKY15	WRKY	PF03106	IPR003657	WRKY	PBM	Arabidopsis_thaliana	Plants	D	NRGTCAAMNN	PPDDYSWRKYGQKPIKGSPHPRGYYKCSSVRGCPARKHVERAADDSSMLIVTYEGDHNHSL	10				M1682_1.02
M1683_1.02	T153998_1.02	ATWRKY17	WRKY	PF03106	IPR003657	WRKY	PBM	Arabidopsis_thaliana	Plants	D	NNDGTCAAHN	PPDEYSWRKYGQKPIKGSPHPRGYYKCSTFRGCPARKHVERALDDSTMLIVTYEGEHRHHQ	10				M1683_1.02
M1684_1.02	T153999_1.02	WRKY60	WRKY	PF03106	IPR003657	WRKY	PBM	Arabidopsis_thaliana	Plants	D	NYGGTCAAMNN	VKDGYQWRKYGQKITRDNPSPRAYFRCSFSPSCLVKKKVQRSAEDPSFLVATYEGTHNHTG	11				M1684_1.02
M1686_1.02	T154001_1.02	WRKY21	WRKY	PF03106	IPR003657	WRKY	PBM	Arabidopsis_thaliana	Plants	D	NNRGTCAAMN	PPDDYSWRKYGQKPIKGSPYPRGYYKCSSMRGCPARKHVERCLEDPAMLIVTYEAEHNHPK	10				M1686_1.02
M1688_1.02	T154008_1.02	WRKY43	WRKY	PF03106	IPR003657	WRKY	PBM	Arabidopsis_thaliana	Plants	D	NRGTCAAHNN	LDDGYRWRKYGQKSVKNSLYPRSYYRCTQHMCNVKKQVQRLSKETSIVETTYEGIHNHPC	10				M1688_1.02
M1689_1.02	T154010_1.02	WRKY23	WRKY	PF03106	IPR003657	WRKY	PBM	Arabidopsis_thaliana	Plants	D	RGTCAACG	LEDGYRWRKYGQKAVKNSPFPRSYYRCTTASCNVKKRVERSFRDPSTVVTTYEGQHTHIS	8				M1689_1.02
M1690_1.02	T154018_1.02	WRKY22	WRKY	PF03106	IPR003657	WRKY	PBM	Arabidopsis_thaliana	Plants	D	NNNKTMHDNN	NSDVWAWRKYGQKPIKGSPYPRGYYRCSTSKGCLARKQVERNRSDPKMFIVTYTAEHNHPA	10				M1690_1.02
M1691_1.02	T154019_1.02	WRKY47	WRKY	PF03106	IPR003657	WRKY	PBM	Arabidopsis_thaliana	Plants	D	NNRGTCAACKN	VNDGCQWRKYGQKMAKGNPCPRAYYRCTMAVGCPVRKQVQRCAEDTTILTTTYEGNHNHPL	11				M1691_1.02
M1692_1.02	T154025_1.02	WRKY29	WRKY	PF03106	IPR003657	WRKY	PBM	Arabidopsis_thaliana	Plants	D	NNNGTCHDNN	LSDAWAWRKYGQKPIKGSPYPRSYYRCSSSKGCLARKQVERNPQNPEKFTITYTNEHNHEL	10				M1692_1.02
M1693_1.02	T154031_1.02	WRKY11	WRKY	PF03106	IPR003657	WRKY	PBM	Arabidopsis_thaliana	Plants	D	NDGTCAAHNN	PPDEYSWRKYGQKPIKGSPHPRGYYKCSTFRGCPARKHVERALDDPAMLIVTYEGEHRHNQ	10				M1693_1.02
M1694_1.02	T154032_1.02	WRKY18	WRKY	PF03106	IPR003657	WRKY	PBM	Arabidopsis_thaliana	Plants	D	NNRGTCAANN	VKDGFQWRKYGQKVTRDNPSPRAYFRCSFAPSCPVKKKVQRSAEDPSLLVATYEGTHNHLG	10				M1694_1.02
M1695_1.02	T154034_1.02	WRKY62	WRKY	PF03106	IPR003657	WRKY	PBM	Arabidopsis_thaliana	Plants	D	TRGTCAAM	YHDGFLWRKYGQKQIKESEYQRSYYKCAYTKDQNCEAKKQVQKIQHNPPLYSTTYFGQHICQL	8				M1695_1.02
M1696_1.02	T154036_1.02	WRKY75	WRKY	PF03106	IPR003657	WRKY	PBM	Arabidopsis_thaliana	Plants	D	NRGTCAAM	LDDGYRWRKYGQKAVKNNKFPRSYYRCTYGGCNVKKQVQRLTVDQEVVVTTYEGVHSHPI	8				M1696_1.02
M1697_1.02	T154039_1.02	WRKY30	WRKY	PF03106	IPR003657	WRKY	PBM	Arabidopsis_thaliana	Plants	D	RGTCAACNNN	LDDGFSWRKYGQKDILGAKFPRGYYRCTYRKSQGCEATKQVQRSDENQMLLEISYRGIHSCSQ	10				M1697_1.02
M1698_1.02	T154046_1.02	WRKY8	WRKY	PF03106	IPR003657	WRKY	PBM	Arabidopsis_thaliana	Plants	D	NRGTCAAHN	LEDGYRWRKYGQKAVKNSPYPRSYYRCTTQKCNVKKRVERSYQDPTVVITTYESQHNHPI	9				M1698_1.02
M1699_1.02	T154047_1.02	WRKY48	WRKY	PF03106	IPR003657	WRKY	PBM	Arabidopsis_thaliana	Plants	D	NNVGTCADNN	LDDGYRWRKYGQKAVKNSPYPRSYYRCTTVGCGVKKRVERSSDDPSIVMTTYEGQHTHPF	10				M1699_1.02
M1700_1.02	T154048_1.02	WRKY27	WRKY	PF03106	IPR003657	WRKY	PBM	Arabidopsis_thaliana	Plants	D	NNGTCHDNN	SSDLWAWRKYGQKPIKGSPYPRNYYRCSSSKGCLARKQVERSNLDPNIFIVTYTGEHTHPR	9				M1700_1.02
M1702_1.02	T154050_1.02	WRKY51	WRKY	PF03106	IPR003657	WRKY	PBM	Arabidopsis_thaliana	Plants	D	NNRGTCAANN	MDDGFKWRKYGKKSVKNNINKRNYYKCSSEGCSVKKRVERDGDDAAYVITTYEGVHNHES	10				M1702_1.02
